# Supplementary material for: Methyl (2′S,3′S)-3,4-O-(2′,3′-dimethoxy­butane-2′,3′-di­yl)-α-l-rhamnopyran­oside: a glycosyl acceptor
Source: Acta Crystallogr Sect E Struct Rep Online. 2008 Apr 23;64(Pt 5):o897. doi: 10.1107/S1600536808008222 (PMC2961327; doi:10.1107/S1600536808008222)
Supplement: Supplementary file 1 [file e-64-0o897-sup1.cif]

##############################################################################
###                                                                        ###
###        Electronic paper (Acta Crystallographica Section E)             ###
###                                                                        ###
##############################################################################
#                                                                            #
# This CIF contains the data in a paper accepted for publication in Acta     #
# Crystallographica Section E. It conforms to the requirements of Notes      #
# for Authors for Section E, and has been peer reviewed under the auspices   #
# of the IUCr Commission on Journals.                                        #
#                                                                            #
# Full details of the Crystallographic Information File format               #
# are given in the paper "The Crystallographic Information File (CIF):       #
# a New Standard Archive File for Crystallography" by S. R. Hall, F. H.      #
# Allen and I. D. Brown [Acta Cryst. (1991), A47, 655-685].                  #
#                                                                            #
# The current version of the core CIF dictionary is obtainable from          #
# ftp://ftp.iucr.org/pub/cif_core.dic. The current version number is 2.4.    #
#                                                                            #
# Software is freely available for graphical display of the structure(s) in  #
# this CIF.  For information consult the CIF home page http://www.iucr.org/  #
# cif/home.html                                                              #
#                                                                            #
# This file may be used for bona fide research purposes within the           #
# scientific community so long as proper attribution is given to the journal # 
# article from which it was obtained.                                        #
#                                                                            #
##############################################################################
                                             
data_I
_audit_creation_method     SHELXL97
_journal_date_recd_electronic     2008-03-11
_journal_date_accepted     2008-03-26
_journal_name_full     'Acta Crystallographica, Section E'
_journal_year     2008
_journal_volume     64
_journal_issue      5
_journal_page_first     o897
_journal_page_last     o897
_journal_paper_category     QO
_journal_coeditor_code     BT2683
_publ_contact_author_name     'Yow-Fu Tsai'
_publ_contact_author_address
;
Department of Chemistry
Chung-Yuan Christian University
Chung-Li 320
Taiwan
;
_publ_contact_author_email     tsaiyofu@cycu.edu.tw
_publ_contact_author_fax     '886 3 265 3399'
_publ_contact_author_phone     '886 3 265 3307'
_publ_section_title
;\
Methyl
(2'<i>S</i>,3'<i>S</i>)-3,4-<i>O</i>-(2',3'-dimethoxybutane-2',3'-diyl)-\
\a-<i>L</i>-rhamnopyranoside: a glycosyl acceptor
;
loop_
    _publ_author_name
    _publ_author_address
    'Yow-Fu Tsai'
;
Department of Chemistry
Chung-Yuan Christian University
Chung-Li 320
Taiwan
;
    'Jen-Ta Yang'
;
Department of Chemistry
Chung-Yuan Christian University
Chung-Li 320
Taiwan
;
    'Jhy-Der Chen'
;
Department of Chemistry
Chung-Yuan Christian University
Chung-Li 320
Taiwan
;
    'Chia-Her Lin'
;
Department of Chemistry
Chung-Yuan Christian University
Chung-Li 320
Taiwan
;
_chemical_name_systematic
;
Methyl (2'S,3'S)-3,4-O-(2',3'-dimethoxybutane-2',3'-diyl)-\a-L-rhamnopyranoside
;
_chemical_name_common     ?
_chemical_formula_moiety     'C13 H24 O7'
_chemical_formula_sum     'C13 H24 O7'
_chemical_formula_iupac     'C13 H24 O7'
_chemical_formula_weight     292.32
_chemical_melting_point     ?
_symmetry_cell_setting     orthorhombic
_symmetry_space_group_name_H-M     'P21 21 21'
_symmetry_space_group_name_Hall     'P 2ac 2ab'
loop_
    _symmetry_equiv_pos_as_xyz
    'x, y, z'
    '-x+1/2, -y, z+1/2'
    '-x, y+1/2, -z+1/2'
    'x+1/2, -y+1/2, -z'
_cell_length_a     12.8743(14)
_cell_length_b     13.1182(12)
_cell_length_c     18.208(3)
_cell_angle_alpha     90.00
_cell_angle_beta     90.00
_cell_angle_gamma     90.00
_cell_volume     3075.0(7)
_cell_formula_units_Z     8
_cell_measurement_reflns_used     27
_cell_measurement_theta_min     5.05
_cell_measurement_theta_max     12.51
_cell_measurement_temperature     295(2)
_exptl_crystal_description     block
_exptl_crystal_colour     colourless
_exptl_crystal_size_max     0.6
_exptl_crystal_size_mid     0.5
_exptl_crystal_size_min     0.4
_exptl_crystal_density_diffrn     1.263
_exptl_crystal_density_meas     ?
_exptl_crystal_density_method     'not measured'
_exptl_crystal_F_000     1264
_exptl_absorpt_coefficient_mu     0.102
_exptl_absorpt_correction_type     psi-scan
_exptl_absorpt_process_details     '(North <i>et al.</i>,  1968)'
_exptl_absorpt_correction_T_min     0.9329
_exptl_absorpt_correction_T_max     0.9937
_exptl_special_details
;
;
_diffrn_ambient_temperature     295(2)
_diffrn_radiation_type     MoK\a
_diffrn_radiation_wavelength     0.71073
_diffrn_radiation_source     'fine-focus sealed tube'
_diffrn_radiation_monochromator     graphite
_diffrn_measurement_device_type     'Bruker P4'
_diffrn_measurement_method     \w
_diffrn_detector_area_resol_mean     ?
_diffrn_reflns_number     3842
_diffrn_reflns_av_R_equivalents     0.0198
_diffrn_reflns_av_sigmaI/netI     0.0241
_diffrn_reflns_theta_min     1.91
_diffrn_reflns_theta_max     25.00
_diffrn_reflns_theta_full     25.00
_diffrn_measured_fraction_theta_max     0.992
_diffrn_measured_fraction_theta_full     0.992
_diffrn_reflns_limit_h_min     -1
_diffrn_reflns_limit_h_max     15
_diffrn_reflns_limit_k_min     -1
_diffrn_reflns_limit_k_max     15
_diffrn_reflns_limit_l_min     -1
_diffrn_reflns_limit_l_max     21
_diffrn_standards_number     3
_diffrn_standards_interval_count     97
_diffrn_standards_interval_time     ?
_diffrn_standards_decay_%     0
_refine_special_details
;
Refinement of <i>F</i>^2^ against ALL reflections. The weighted <i>R</i>-factor
<i>wR</i> and goodness of fit <i>S</i> are based on <i>F</i>^2^, conventional
<i>R</i>-factors <i>R</i> are based on <i>F</i>, with <i>F</i> set to zero for
negative <i>F</i>^2^. The threshold expression of <i>F</i>^2^ >
\s(<i>F</i>^2^) is used only for calculating <i>R</i>-factors(gt) <i>etc</i>.
and is not relevant to the choice of reflections for refinement.
<i>R</i>-factors based on <i>F</i>^2^ are statistically about twice as large
as those based on <i>F</i>, and <i>R</i>- factors based on ALL data will be
even larger.
;
_reflns_number_total     3032
_reflns_number_gt     2630
_reflns_threshold_expression     I>2s(I)
_refine_ls_structure_factor_coef     Fsqd
_refine_ls_matrix_type     full
_refine_ls_R_factor_all     0.0471
_refine_ls_R_factor_gt     0.0384
_refine_ls_wR_factor_gt     0.0983
_refine_ls_wR_factor_ref     0.1059
_refine_ls_goodness_of_fit_ref     1.015
_refine_ls_restrained_S_all     1.015
_refine_ls_number_reflns     3032
_refine_ls_number_parameters     362
_refine_ls_number_restraints     0
_refine_ls_hydrogen_treatment     constr
_refine_ls_weighting_scheme     calc
_refine_ls_weighting_details
       'calc w = 1/[\s^2^(Fo^2^)+(0.0561P)^2^+0.7995P] where P=(Fo^2^+2Fc^2^)/3'
_atom_sites_solution_hydrogens     geom
_atom_sites_solution_primary     direct
_atom_sites_solution_secondary     difmap
_refine_ls_shift/su_max     0.000
_refine_ls_shift/su_mean     0.000
_refine_diff_density_max     0.154
_refine_diff_density_min     -0.170
_refine_ls_extinction_method     'SHELXL97 (Sheldrick, 2008)'
_refine_ls_extinction_coef     0.0063(6)
_refine_ls_extinction_expression
                                  'Fc^*^=kFc[1+0.001xFc^2^\l^3^/sin(2\q)]^-1/4^'
loop_
    _atom_type_symbol
    _atom_type_description
    _atom_type_scat_dispersion_real
    _atom_type_scat_dispersion_imag
    _atom_type_scat_source
    'C' 'C' 0.0033 0.0000
                         'International Tables Vol C Tables 4.2.6.8 and 6.1.1.4'
    'H' 'H' 0.0000 0.0000
                         'International Tables Vol C Tables 4.2.6.8 and 6.1.1.4'
    'O' 'O' 0.0106 0.0000
                         'International Tables Vol C Tables 4.2.6.8 and 6.1.1.4'
_computing_data_collection     'XSCANS (Siemens, 1995)'
_computing_cell_refinement     'XSCANS (Siemens, 1995)'
_computing_data_reduction     'SHELXTL (Sheldrick, 2008)'
_computing_structure_solution     'SHELXS97 (Sheldrick, 2008)'
_computing_structure_refinement     'SHELXL97 (Sheldrick, 2008)'
_computing_molecular_graphics     'SHELXTL (Sheldrick, 2008)'
_computing_publication_material     'SHELXTL (Sheldrick, 2008)'
loop_
    _atom_site_type_symbol
    _atom_site_label
    _atom_site_fract_x
    _atom_site_fract_y
    _atom_site_fract_z
    _atom_site_U_iso_or_equiv
    _atom_site_adp_type
    _atom_site_calc_flag
    _atom_site_refinement_flags
    _atom_site_occupancy
    _atom_site_disorder_assembly
    _atom_site_disorder_group
    O O1 0.29481(18) 0.87985(15) 0.88054(10) 0.0505(5) Uani d . 1 . .
    O O2 0.1553(2) 0.8215(2) 0.95033(13) 0.0673(7) Uani d . 1 . .
    O O3 0.35887(18) 0.66974(18) 0.87880(14) 0.0614(6) Uani d . 1 . .
    O O4 0.20071(17) 0.70426(15) 0.82239(11) 0.0469(5) Uani d . 1 . .
    O O5 0.38039(16) 0.96048(16) 0.74810(11) 0.0502(5) Uani d . 1 . .
    H H5A 0.4138 0.9481 0.7854 0.075 Uiso calc R 1 . .
    O O6 0.11031(18) 0.99268(18) 0.71133(13) 0.0626(6) Uani d . 1 . .
    O O7 0.21798(18) 0.86713(17) 0.66048(11) 0.0529(5) Uani d . 1 . .
    O O8 0.38389(15) 0.21315(15) 0.83116(10) 0.0426(4) Uani d . 1 . .
    O O9 0.38270(19) 0.33878(17) 0.92121(12) 0.0564(6) Uani d . 1 . .
    O O10 0.17861(17) 0.16879(17) 0.87757(12) 0.0548(5) Uani d . 1 . .
    O O11 0.20194(17) 0.33159(15) 0.82917(10) 0.0470(5) Uani d . 1 . .
    O O12 0.37676(17) 0.15454(15) 0.67829(11) 0.0481(5) Uani d . 1 . .
    H H12A 0.3881 0.1110 0.7096 0.072 Uiso calc R 1 . .
    O O13 0.43863(16) 0.41769(15) 0.66158(12) 0.0515(5) Uani d . 1 . .
    O O14 0.27898(16) 0.34098(16) 0.63634(10) 0.0451(5) Uani d . 1 . .
    C C1 0.2596(3) 0.8024(3) 0.92943(17) 0.0570(9) Uani d . 1 . .
    C C2 0.3345(4) 0.8045(3) 0.99348(19) 0.0829(13) Uani d . 1 . .
    H H2A 0.3352 0.8714 1.0148 0.124 Uiso calc R 1 . .
    H H2B 0.4030 0.7875 0.9766 0.124 Uiso calc R 1 . .
    H H2C 0.3129 0.7558 1.0298 0.124 Uiso calc R 1 . .
    C C3 0.1350(4) 0.9160(3) 0.9869(2) 0.0932(15) Uani d . 1 . .
    H H3A 0.0622 0.9210 0.9977 0.140 Uiso calc R 1 . .
    H H3B 0.1551 0.9716 0.9557 0.140 Uiso calc R 1 . .
    H H3C 0.1740 0.9188 1.0317 0.140 Uiso calc R 1 . .
    C C4 0.2534(3) 0.6969(2) 0.89081(17) 0.0507(8) Uani d . 1 . .
    C C5 0.3743(3) 0.5765(3) 0.8392(3) 0.0899(15) Uani d . 1 . .
    H H5B 0.4473 0.5641 0.8335 0.135 Uiso calc R 1 . .
    H H5C 0.3425 0.5817 0.7916 0.135 Uiso calc R 1 . .
    H H5D 0.3433 0.5211 0.8659 0.135 Uiso calc R 1 . .
    C C6 0.1952(3) 0.6187(3) 0.9353(2) 0.0671(10) Uani d . 1 . .
    H H6A 0.1933 0.5553 0.9089 0.101 Uiso calc R 1 . .
    H H6B 0.1256 0.6420 0.9438 0.101 Uiso calc R 1 . .
    H H6C 0.2297 0.6088 0.9815 0.101 Uiso calc R 1 . .
    C C7 0.2429(2) 0.7820(2) 0.77618(15) 0.0426(7) Uani d . 1 . .
    H H7A 0.3160 0.7670 0.7659 0.051 Uiso calc R 1 . .
    C C8 0.2344(2) 0.8829(2) 0.81437(15) 0.0436(7) Uani d . 1 . .
    H H8A 0.1615 0.8952 0.8271 0.052 Uiso calc R 1 . .
    C C9 0.2721(2) 0.9686(2) 0.76624(16) 0.0438(7) Uani d . 1 . .
    H H9A 0.2589 1.0340 0.7904 0.053 Uiso calc R 1 . .
    C C10 0.2127(3) 0.9639(2) 0.69401(17) 0.0497(7) Uani d . 1 . .
    H H10A 0.2420 1.0145 0.6603 0.060 Uiso calc R 1 . .
    C C11 0.0474(3) 1.0130(4) 0.6492(3) 0.1003(16) Uani d . 1 . .
    H H11A -0.0209 1.0325 0.6651 0.150 Uiso calc R 1 . .
    H H11B 0.0428 0.9529 0.6193 0.150 Uiso calc R 1 . .
    H H11C 0.0776 1.0674 0.6211 0.150 Uiso calc R 1 . .
    C C12 0.1820(3) 0.7835(2) 0.70469(16) 0.0477(7) Uani d . 1 . .
    H H12B 0.1080 0.7924 0.7154 0.057 Uiso calc R 1 . .
    C C13 0.1975(3) 0.6876(3) 0.6604(2) 0.0698(10) Uani d . 1 . .
    H H13A 0.1575 0.6917 0.6160 0.105 Uiso calc R 1 . .
    H H13B 0.1751 0.6298 0.6886 0.105 Uiso calc R 1 . .
    H H13C 0.2697 0.6802 0.6484 0.105 Uiso calc R 1 . .
    C C14 0.3400(3) 0.2447(2) 0.89914(15) 0.0445(7) Uani d . 1 . .
    C C15 0.3620(3) 0.1598(3) 0.95361(17) 0.0591(9) Uani d . 1 . .
    H H15A 0.4356 0.1497 0.9575 0.089 Uiso calc R 1 . .
    H H15B 0.3297 0.0980 0.9370 0.089 Uiso calc R 1 . .
    H H15C 0.3345 0.1780 1.0008 0.089 Uiso calc R 1 . .
    C C16 0.4938(3) 0.3455(3) 0.9215(2) 0.0743(11) Uani d . 1 . .
    H H16A 0.5144 0.4122 0.9375 0.111 Uiso calc R 1 . .
    H H16B 0.5197 0.3335 0.8728 0.111 Uiso calc R 1 . .
    H H16C 0.5216 0.2952 0.9544 0.111 Uiso calc R 1 . .
    C C17 0.2219(3) 0.2663(2) 0.89001(16) 0.0471(7) Uani d . 1 . .
    C C18 0.0701(3) 0.1652(3) 0.8604(2) 0.0737(11) Uani d . 1 . .
    H H18A 0.0493 0.0956 0.8532 0.111 Uiso calc R 1 . .
    H H18B 0.0574 0.2032 0.8162 0.111 Uiso calc R 1 . .
    H H18C 0.0310 0.1943 0.9000 0.111 Uiso calc R 1 . .
    C C19 0.1755(3) 0.3204(3) 0.95614(18) 0.0642(10) Uani d . 1 . .
    H H19A 0.1028 0.3319 0.9479 0.096 Uiso calc R 1 . .
    H H19B 0.2099 0.3845 0.9632 0.096 Uiso calc R 1 . .
    H H19C 0.1844 0.2788 0.9991 0.096 Uiso calc R 1 . .
    C C20 0.2480(2) 0.2952(2) 0.76220(15) 0.0400(6) Uani d . 1 . .
    H H20A 0.2181 0.2290 0.7489 0.048 Uiso calc R 1 . .
    C C21 0.3632(2) 0.2850(2) 0.77310(14) 0.0388(6) Uani d . 1 . .
    H H21A 0.3917 0.3515 0.7869 0.047 Uiso calc R 1 . .
    C C22 0.4147(2) 0.2498(2) 0.70284(15) 0.0400(6) Uani d . 1 . .
    H H22A 0.4902 0.2467 0.7094 0.048 Uiso calc R 1 . .
    C C23 0.3874(2) 0.3265(2) 0.64348(15) 0.0425(6) Uani d . 1 . .
    H H23A 0.4147 0.3017 0.5965 0.051 Uiso calc R 1 . .
    C C24 0.4307(3) 0.4943(3) 0.6062(2) 0.0701(10) Uani d . 1 . .
    H H24A 0.4665 0.5546 0.6222 0.105 Uiso calc R 1 . .
    H H24B 0.3589 0.5101 0.5978 0.105 Uiso calc R 1 . .
    H H24C 0.4615 0.4699 0.5616 0.105 Uiso calc R 1 . .
    C C25 0.2258(2) 0.3727(2) 0.70230(15) 0.0430(7) Uani d . 1 . .
    H H25A 0.2511 0.4399 0.7175 0.052 Uiso calc R 1 . .
    C C26 0.1112(3) 0.3797(3) 0.6822(2) 0.0652(10) Uani d . 1 . .
    H H26A 0.1019 0.4304 0.6447 0.098 Uiso calc R 1 . .
    H H26B 0.0718 0.3984 0.7249 0.098 Uiso calc R 1 . .
    H H26C 0.0877 0.3149 0.6643 0.098 Uiso calc R 1 . .
loop_
    _atom_site_aniso_label
    _atom_site_aniso_U_11
    _atom_site_aniso_U_22
    _atom_site_aniso_U_33
    _atom_site_aniso_U_12
    _atom_site_aniso_U_13
    _atom_site_aniso_U_23
    O1 0.0683(14) 0.0485(11) 0.0347(10) -0.0162(11) -0.0075(10) 0.0047(9)
    O2 0.0860(18) 0.0663(15) 0.0495(12) -0.0112(14) 0.0156(12) -0.0026(12)
    O3 0.0551(14) 0.0524(12) 0.0768(15) -0.0051(11) -0.0090(12) 0.0158(12)
    O4 0.0527(12) 0.0444(10) 0.0436(10) -0.0123(10) -0.0050(10) 0.0060(9)
    O5 0.0487(12) 0.0539(12) 0.0480(11) -0.0057(10) -0.0044(10) 0.0100(10)
    O6 0.0520(13) 0.0695(15) 0.0662(14) 0.0071(12) -0.0070(12) 0.0189(12)
    O7 0.0619(13) 0.0616(13) 0.0353(10) -0.0092(11) -0.0043(10) 0.0041(10)
    O8 0.0487(11) 0.0449(10) 0.0341(9) 0.0091(9) -0.0015(9) 0.0017(9)
    O9 0.0694(15) 0.0526(12) 0.0473(11) 0.0022(12) -0.0088(11) -0.0066(11)
    O10 0.0536(12) 0.0520(12) 0.0587(13) 0.0000(11) 0.0034(11) 0.0075(11)
    O11 0.0538(12) 0.0503(11) 0.0368(9) 0.0139(10) 0.0053(9) 0.0036(9)
    O12 0.0582(12) 0.0424(10) 0.0436(10) -0.0060(10) 0.0036(10) -0.0028(9)
    O13 0.0543(12) 0.0473(11) 0.0530(12) -0.0147(10) -0.0035(11) 0.0055(10)
    O14 0.0481(12) 0.0549(12) 0.0323(9) -0.0046(10) -0.0023(8) 0.0026(9)
    C1 0.071(2) 0.062(2) 0.0384(15) -0.0189(18) -0.0021(16) 0.0082(14)
    C2 0.119(3) 0.086(3) 0.0434(18) -0.035(3) -0.025(2) 0.0195(19)
    C3 0.131(4) 0.087(3) 0.062(2) -0.003(3) 0.024(3) -0.012(2)
    C4 0.0558(19) 0.0491(17) 0.0472(16) -0.0094(15) -0.0059(15) 0.0139(14)
    C5 0.069(2) 0.0473(19) 0.154(5) 0.0036(19) 0.001(3) 0.009(3)
    C6 0.077(2) 0.063(2) 0.062(2) -0.025(2) -0.009(2) 0.0213(17)
    C7 0.0476(16) 0.0417(14) 0.0384(14) -0.0063(13) -0.0001(13) 0.0035(13)
    C8 0.0511(17) 0.0457(15) 0.0342(14) -0.0060(13) -0.0045(13) 0.0027(13)
    C9 0.0492(16) 0.0419(15) 0.0401(15) -0.0013(13) -0.0001(13) 0.0040(12)
    C10 0.0528(18) 0.0503(17) 0.0460(16) -0.0033(15) -0.0022(15) 0.0133(14)
    C11 0.066(3) 0.142(4) 0.093(3) 0.003(3) -0.024(2) 0.051(3)
    C12 0.0505(17) 0.0518(16) 0.0409(15) -0.0078(15) -0.0031(14) 0.0011(14)
    C13 0.085(3) 0.069(2) 0.056(2) -0.006(2) -0.010(2) -0.0167(18)
    C14 0.0571(18) 0.0438(15) 0.0327(14) 0.0051(14) -0.0022(13) -0.0014(12)
    C15 0.077(2) 0.0559(18) 0.0441(16) 0.0182(18) -0.0011(16) 0.0077(15)
    C16 0.074(2) 0.075(2) 0.074(2) -0.008(2) -0.031(2) 0.000(2)
    C17 0.0574(18) 0.0465(16) 0.0373(14) 0.0096(14) 0.0063(14) 0.0057(13)
    C18 0.054(2) 0.087(3) 0.080(2) -0.007(2) 0.0077(18) 0.008(2)
    C19 0.080(2) 0.066(2) 0.0462(17) 0.018(2) 0.0168(17) 0.0049(17)
    C20 0.0414(15) 0.0434(15) 0.0353(14) 0.0022(13) 0.0044(12) -0.0009(12)
    C21 0.0415(15) 0.0402(14) 0.0347(13) 0.0003(12) -0.0029(12) 0.0028(12)
    C22 0.0377(14) 0.0422(15) 0.0400(14) -0.0043(12) -0.0001(12) -0.0015(12)
    C23 0.0424(15) 0.0470(15) 0.0381(14) -0.0050(14) 0.0016(12) -0.0020(13)
    C24 0.092(3) 0.057(2) 0.062(2) -0.020(2) 0.002(2) 0.0159(17)
    C25 0.0452(16) 0.0478(16) 0.0361(14) 0.0033(13) -0.0030(13) 0.0012(12)
    C26 0.0502(19) 0.089(3) 0.057(2) 0.0166(19) -0.0059(16) 0.0103(19)
_geom_special_details
;
All e.s.d.'s (except the e.s.d. in the dihedral angle between two l.s. planes)
are estimated using the full covariance matrix. The cell e.s.d.'s are taken
into account individually in the estimation of e.s.d.'s in distances, angles
and torsion angles; correlations between e.s.d.'s in cell parameters are only
used when they are defined by crystal symmetry. An approximate (isotropic)
treatment of cell e.s.d.'s is used for estimating e.s.d.'s involving l.s.
planes.
;
loop_
    _geom_bond_atom_site_label_1
    _geom_bond_atom_site_label_2
    _geom_bond_site_symmetry_2
    _geom_bond_distance
    _geom_bond_publ_flag
    O1 C1 . 1.425(4) ?
    O1 C8 . 1.434(3) ?
    O2 C1 . 1.419(4) ?
    O2 C3 . 1.430(5) ?
    O3 C4 . 1.421(4) ?
    O3 C5 . 1.434(5) ?
    O4 C4 . 1.422(4) ?
    O4 C7 . 1.429(3) ?
    O5 C9 . 1.437(4) ?
    O5 H5A . 0.8200 ?
    O6 C10 . 1.407(4) ?
    O6 C11 . 1.417(5) ?
    O7 C10 . 1.410(4) ?
    O7 C12 . 1.437(4) ?
    O8 C14 . 1.423(3) ?
    O8 C21 . 1.441(3) ?
    O9 C14 . 1.409(4) ?
    O9 C16 . 1.433(4) ?
    O10 C17 . 1.414(4) ?
    O10 C18 . 1.432(4) ?
    O11 C17 . 1.424(3) ?
    O11 C20 . 1.438(3) ?
    O12 C22 . 1.414(3) ?
    O12 H12A . 0.8200 ?
    O13 C23 . 1.406(3) ?
    O13 C24 . 1.427(4) ?
    O14 C23 . 1.415(4) ?
    O14 C25 . 1.444(3) ?
    C1 C2 . 1.513(5) ?
    C1 C4 . 1.555(5) ?
    C2 H2A . 0.9600 ?
    C2 H2B . 0.9600 ?
    C2 H2C . 0.9600 ?
    C3 H3A . 0.9600 ?
    C3 H3B . 0.9600 ?
    C3 H3C . 0.9600 ?
    C4 C6 . 1.507(4) ?
    C5 H5B . 0.9600 ?
    C5 H5C . 0.9600 ?
    C5 H5D . 0.9600 ?
    C6 H6A . 0.9600 ?
    C6 H6B . 0.9600 ?
    C6 H6C . 0.9600 ?
    C7 C8 . 1.500(4) ?
    C7 C12 . 1.519(4) ?
    C7 H7A . 0.9800 ?
    C8 C9 . 1.505(4) ?
    C8 H8A . 0.9800 ?
    C9 C10 . 1.523(4) ?
    C9 H9A . 0.9800 ?
    C10 H10A . 0.9800 ?
    C11 H11A . 0.9600 ?
    C11 H11B . 0.9600 ?
    C11 H11C . 0.9600 ?
    C12 C13 . 1.508(5) ?
    C12 H12B . 0.9800 ?
    C13 H13A . 0.9600 ?
    C13 H13B . 0.9600 ?
    C13 H13C . 0.9600 ?
    C14 C15 . 1.519(4) ?
    C14 C17 . 1.555(4) ?
    C15 H15A . 0.9600 ?
    C15 H15B . 0.9600 ?
    C15 H15C . 0.9600 ?
    C16 H16A . 0.9600 ?
    C16 H16B . 0.9600 ?
    C16 H16C . 0.9600 ?
    C17 C19 . 1.520(4) ?
    C18 H18A . 0.9600 ?
    C18 H18B . 0.9600 ?
    C18 H18C . 0.9600 ?
    C19 H19A . 0.9600 ?
    C19 H19B . 0.9600 ?
    C19 H19C . 0.9600 ?
    C20 C21 . 1.501(4) ?
    C20 C25 . 1.519(4) ?
    C20 H20A . 0.9800 ?
    C21 C22 . 1.514(4) ?
    C21 H21A . 0.9800 ?
    C22 C23 . 1.518(4) ?
    C22 H22A . 0.9800 ?
    C23 H23A . 0.9800 ?
    C24 H24A . 0.9600 ?
    C24 H24B . 0.9600 ?
    C24 H24C . 0.9600 ?
    C25 C26 . 1.522(4) ?
    C25 H25A . 0.9800 ?
    C26 H26A . 0.9600 ?
    C26 H26B . 0.9600 ?
    C26 H26C . 0.9600 ?
loop_
    _geom_angle_atom_site_label_1
    _geom_angle_atom_site_label_2
    _geom_angle_atom_site_label_3
    _geom_angle_site_symmetry_1
    _geom_angle_site_symmetry_3
    _geom_angle
    _geom_angle_publ_flag
    C1 O1 C8 . . 111.9(2) ?
    C1 O2 C3 . . 116.8(3) ?
    C4 O3 C5 . . 115.0(3) ?
    C4 O4 C7 . . 112.5(2) ?
    C9 O5 H5A . . 109.5 ?
    C10 O6 C11 . . 114.0(3) ?
    C10 O7 C12 . . 115.4(2) ?
    C14 O8 C21 . . 112.0(2) ?
    C14 O9 C16 . . 116.4(3) ?
    C17 O10 C18 . . 116.7(3) ?
    C17 O11 C20 . . 112.7(2) ?
    C22 O12 H12A . . 109.5 ?
    C23 O13 C24 . . 113.6(2) ?
    C23 O14 C25 . . 115.5(2) ?
    O2 C1 O1 . . 110.0(3) ?
    O2 C1 C2 . . 113.2(3) ?
    O1 C1 C2 . . 105.4(3) ?
    O2 C1 C4 . . 103.3(3) ?
    O1 C1 C4 . . 111.7(2) ?
    C2 C1 C4 . . 113.4(3) ?
    C1 C2 H2A . . 109.5 ?
    C1 C2 H2B . . 109.5 ?
    H2A C2 H2B . . 109.5 ?
    C1 C2 H2C . . 109.5 ?
    H2A C2 H2C . . 109.5 ?
    H2B C2 H2C . . 109.5 ?
    O2 C3 H3A . . 109.5 ?
    O2 C3 H3B . . 109.5 ?
    H3A C3 H3B . . 109.5 ?
    O2 C3 H3C . . 109.5 ?
    H3A C3 H3C . . 109.5 ?
    H3B C3 H3C . . 109.5 ?
    O3 C4 O4 . . 109.8(3) ?
    O3 C4 C6 . . 112.8(3) ?
    O4 C4 C6 . . 106.3(3) ?
    O3 C4 C1 . . 104.1(3) ?
    O4 C4 C1 . . 111.1(2) ?
    C6 C4 C1 . . 112.9(3) ?
    O3 C5 H5B . . 109.5 ?
    O3 C5 H5C . . 109.5 ?
    H5B C5 H5C . . 109.5 ?
    O3 C5 H5D . . 109.5 ?
    H5B C5 H5D . . 109.5 ?
    H5C C5 H5D . . 109.5 ?
    C4 C6 H6A . . 109.5 ?
    C4 C6 H6B . . 109.5 ?
    H6A C6 H6B . . 109.5 ?
    C4 C6 H6C . . 109.5 ?
    H6A C6 H6C . . 109.5 ?
    H6B C6 H6C . . 109.5 ?
    O4 C7 C8 . . 109.2(2) ?
    O4 C7 C12 . . 108.5(2) ?
    C8 C7 C12 . . 110.4(2) ?
    O4 C7 H7A . . 109.6 ?
    C8 C7 H7A . . 109.6 ?
    C12 C7 H7A . . 109.6 ?
    O1 C8 C9 . . 109.6(2) ?
    O1 C8 C7 . . 109.0(2) ?
    C9 C8 C7 . . 111.5(2) ?
    O1 C8 H8A . . 108.9 ?
    C9 C8 H8A . . 108.9 ?
    C7 C8 H8A . . 108.9 ?
    O5 C9 C8 . . 113.0(2) ?
    O5 C9 C10 . . 106.6(2) ?
    C8 C9 C10 . . 108.1(2) ?
    O5 C9 H9A . . 109.7 ?
    C8 C9 H9A . . 109.7 ?
    C10 C9 H9A . . 109.7 ?
    O7 C10 O6 . . 112.6(3) ?
    O7 C10 C9 . . 112.7(2) ?
    O6 C10 C9 . . 105.4(3) ?
    O7 C10 H10A . . 108.6 ?
    O6 C10 H10A . . 108.6 ?
    C9 C10 H10A . . 108.6 ?
    O6 C11 H11A . . 109.5 ?
    O6 C11 H11B . . 109.5 ?
    H11A C11 H11B . . 109.5 ?
    O6 C11 H11C . . 109.5 ?
    H11A C11 H11C . . 109.5 ?
    H11B C11 H11C . . 109.5 ?
    O7 C12 C13 . . 107.1(3) ?
    O7 C12 C7 . . 108.9(2) ?
    C13 C12 C7 . . 112.3(3) ?
    O7 C12 H12B . . 109.5 ?
    C13 C12 H12B . . 109.5 ?
    C7 C12 H12B . . 109.5 ?
    C12 C13 H13A . . 109.5 ?
    C12 C13 H13B . . 109.5 ?
    H13A C13 H13B . . 109.5 ?
    C12 C13 H13C . . 109.5 ?
    H13A C13 H13C . . 109.5 ?
    H13B C13 H13C . . 109.5 ?
    O9 C14 O8 . . 110.4(2) ?
    O9 C14 C15 . . 112.5(2) ?
    O8 C14 C15 . . 106.3(2) ?
    O9 C14 C17 . . 104.6(2) ?
    O8 C14 C17 . . 110.4(2) ?
    C15 C14 C17 . . 112.7(3) ?
    C14 C15 H15A . . 109.5 ?
    C14 C15 H15B . . 109.5 ?
    H15A C15 H15B . . 109.5 ?
    C14 C15 H15C . . 109.5 ?
    H15A C15 H15C . . 109.5 ?
    H15B C15 H15C . . 109.5 ?
    O9 C16 H16A . . 109.5 ?
    O9 C16 H16B . . 109.5 ?
    H16A C16 H16B . . 109.5 ?
    O9 C16 H16C . . 109.5 ?
    H16A C16 H16C . . 109.5 ?
    H16B C16 H16C . . 109.5 ?
    O10 C17 O11 . . 110.4(3) ?
    O10 C17 C19 . . 113.2(3) ?
    O11 C17 C19 . . 105.4(2) ?
    O10 C17 C14 . . 103.8(2) ?
    O11 C17 C14 . . 111.7(2) ?
    C19 C17 C14 . . 112.6(3) ?
    O10 C18 H18A . . 109.5 ?
    O10 C18 H18B . . 109.5 ?
    H18A C18 H18B . . 109.5 ?
    O10 C18 H18C . . 109.5 ?
    H18A C18 H18C . . 109.5 ?
    H18B C18 H18C . . 109.5 ?
    C17 C19 H19A . . 109.5 ?
    C17 C19 H19B . . 109.5 ?
    H19A C19 H19B . . 109.5 ?
    C17 C19 H19C . . 109.5 ?
    H19A C19 H19C . . 109.5 ?
    H19B C19 H19C . . 109.5 ?
    O11 C20 C21 . . 109.0(2) ?
    O11 C20 C25 . . 108.0(2) ?
    C21 C20 C25 . . 109.9(2) ?
    O11 C20 H20A . . 110.0 ?
    C21 C20 H20A . . 110.0 ?
    C25 C20 H20A . . 110.0 ?
    O8 C21 C20 . . 109.8(2) ?
    O8 C21 C22 . . 109.8(2) ?
    C20 C21 C22 . . 110.4(2) ?
    O8 C21 H21A . . 108.9 ?
    C20 C21 H21A . . 108.9 ?
    C22 C21 H21A . . 108.9 ?
    O12 C22 C21 . . 112.7(2) ?
    O12 C22 C23 . . 106.3(2) ?
    C21 C22 C23 . . 107.3(2) ?
    O12 C22 H22A . . 110.2 ?
    C21 C22 H22A . . 110.2 ?
    C23 C22 H22A . . 110.2 ?
    O13 C23 O14 . . 111.7(2) ?
    O13 C23 C22 . . 106.8(2) ?
    O14 C23 C22 . . 112.5(2) ?
    O13 C23 H23A . . 108.6 ?
    O14 C23 H23A . . 108.6 ?
    C22 C23 H23A . . 108.6 ?
    O13 C24 H24A . . 109.5 ?
    O13 C24 H24B . . 109.5 ?
    H24A C24 H24B . . 109.5 ?
    O13 C24 H24C . . 109.5 ?
    H24A C24 H24C . . 109.5 ?
    H24B C24 H24C . . 109.5 ?
    O14 C25 C20 . . 108.3(2) ?
    O14 C25 C26 . . 106.1(2) ?
    C20 C25 C26 . . 113.3(3) ?
    O14 C25 H25A . . 109.7 ?
    C20 C25 H25A . . 109.7 ?
    C26 C25 H25A . . 109.7 ?
    C25 C26 H26A . . 109.5 ?
    C25 C26 H26B . . 109.5 ?
    H26A C26 H26B . . 109.5 ?
    C25 C26 H26C . . 109.5 ?
    H26A C26 H26C . . 109.5 ?
    H26B C26 H26C . . 109.5 ?
loop_
    _geom_hbond_atom_site_label_D
    _geom_hbond_atom_site_label_H
    _geom_hbond_atom_site_label_A
    _geom_hbond_site_symmetry_A
    _geom_hbond_distance_DH
    _geom_hbond_distance_HA
    _geom_hbond_distance_DA
    _geom_hbond_angle_DHA
    _geom_hbond_publ_flag
    O5 H5A O13 3_656 0.8200 2.1700 2.907(3) 150.00 yes
    O12 H12A O5 1_545 0.8200 2.1000 2.846(3) 152.00 yes
