# Supplementary material for: Methyl (2′S,3′S)-3,4-O-(2′,3′-dimethoxy­butane-2′,3′-di­yl)-α-l-rhamnopyran­oside: a glycosyl acceptor
Source: Acta Crystallogr Sect E Struct Rep Online. 2008 Apr 23;64(Pt 5):o897. doi: 10.1107/S1600536808008222 (PMC2961327; doi:10.1107/S1600536808008222)
Supplement: Supplementary file 2 [file e-64-0o897-Isup2.hkl]

# 
# h,k,l, Fc-squared, Fo-squared, sigma(Fo-squared) and status flag 
# 
data_I
_shelx_title ' SUGAR in P2(1)2(1)2(1)' 
_shelx_refln_list_code          4 
_shelx_F_calc_maximum      310.66 
_exptl_crystal_F_000      1264.00 
_reflns_d_resolution_high  0.8408 
 
loop_ 
 _symmetry_equiv_pos_as_xyz 
 'x, y, z' 
 '-x+1/2, -y, z+1/2' 
 '-x, y+1/2, -z+1/2' 
 'x+1/2, -y+1/2, -z' 
 
_cell_length_a    12.8743 
_cell_length_b    13.1182 
_cell_length_c    18.2076 
_cell_angle_alpha  90.000 
_cell_angle_beta   90.000 
_cell_angle_gamma  90.000 
 
_shelx_F_squared_multiplier     1.000 
 
loop_ 
 _refln_index_h 
 _refln_index_k 
 _refln_index_l 
 _refln_F_squared_calc 
 _refln_F_squared_meas 
 _refln_F_squared_sigma 
 _refln_observed_status 
   2   0   0    96512.10    88853.28    207.30 o 
   4   0   0     5424.75     5660.05     57.97 o 
   6   0   0     1842.23     2256.56     48.44 o 
   8   0   0     1600.63     1792.12     44.38 o 
  10   0   0      155.76      140.52      6.32 o 
  12   0   0      458.94      490.47     16.59 o 
  14   0   0        0.05        3.16      3.95 o 
   1   1   0     3196.37     3218.61     12.73 o 
   2   1   0    15361.23    15335.90     50.84 o 
   3   1   0      111.91       90.20      5.73 o 
   4   1   0        5.46        5.92      1.58 o 
   5   1   0      271.78      251.11      8.69 o 
   6   1   0     2088.10     2408.40     35.67 o 
   7   1   0      168.95      165.51     15.00 o 
   8   1   0      103.67      107.89      8.88 o 
   9   1   0       89.89       77.98      9.67 o 
  10   1   0      286.79      288.61      7.11 o 
  11   1   0       30.94       24.74      4.54 o 
  12   1   0        7.34        6.03      2.92 o 
  13   1   0        2.56        1.99      3.75 o 
  14   1   0        8.98       11.44      2.79 o 
  15   1   0        1.71       -3.25      4.04 o 
   0   2   0    51568.95    52259.06    140.82 o 
   1   2   0      206.20      193.85     16.41 o 
   2   2   0    27045.37    27468.49    110.88 o 
   3   2   0     6487.13     6094.98     56.43 o 
   4   2   0       17.97       24.47      1.97 o 
   5   2   0     1143.78     1280.07     35.27 o 
   6   2   0     1275.06     1500.50     42.79 o 
   7   2   0     1446.68     1615.34     50.71 o 
   8   2   0       45.27       30.39      3.55 o 
   9   2   0      210.35      193.44      5.53 o 
  10   2   0        0.74        6.31      3.55 o 
  11   2   0      331.88      358.51     11.84 o 
  12   2   0      197.09      175.65      6.32 o 
  13   2   0       29.34       17.36      4.74 o 
  14   2   0       10.57        6.71      3.95 o 
  15   2   0       27.09        3.55      6.71 o 
   1   3   0     8190.57     7766.62    148.25 o 
   2   3   0     3507.62     3327.49     41.86 o 
   3   3   0     1147.49     1009.81     26.98 o 
   4   3   0        0.41        0.79      1.58 o 
   5   3   0      359.67      342.54     11.06 o 
   6   3   0     1977.51     2203.69     52.01 o 
   7   3   0     1444.35     1732.32     50.31 o 
   8   3   0       14.11        6.71      3.16 o 
   9   3   0        3.81        2.37      3.16 o 
  10   3   0       15.27        8.68      3.95 o 
  11   3   0      856.21      940.61     22.53 o 
  12   3   0      140.65      112.48      5.92 o 
  13   3   0       49.67       41.83      5.13 o 
  14   3   0        6.29       -0.79      5.92 o 
  15   3   0        0.08       -5.13      6.31 o 
   0   4   0     2605.27     2597.38     39.99 o 
   1   4   0        1.26        3.89      1.78 o 
   2   4   0     1600.42     1546.31     33.39 o 
   3   4   0       40.38       35.12      1.97 o 
   4   4   0       78.64       76.18      2.76 o 
   5   4   0      457.25      405.84     13.83 o 
   6   4   0      318.11      333.33     12.24 o 
   7   4   0       97.94       99.46      3.95 o 
   8   4   0        2.46        0.79      2.76 o 
   9   4   0       95.88      105.77      4.74 o 
  10   4   0       92.04       88.40      5.13 o 
  11   4   0      108.21      131.03      5.53 o 
  12   4   0      158.28      137.75      5.92 o 
  13   4   0        7.96        5.13      4.34 o 
  14   4   0       45.87       28.81      6.71 o 
   1   5   0       42.20       54.40     10.46 o 
   2   5   0       12.47       16.18      1.97 o 
   3   5   0     4270.75     3821.88     58.88 o 
   4   5   0       19.11       16.18      2.37 o 
   5   5   0       98.90      102.62      3.55 o 
   6   5   0     1066.46     1123.42     39.97 o 
   7   5   0       27.20       26.44      3.16 o 
   8   5   0      112.97       99.46      4.34 o 
   9   5   0       45.60       38.67      4.34 o 
  10   5   0     1452.44     1414.16     28.49 o 
  11   5   0        2.70        7.10      3.95 o 
  12   5   0       20.18       11.84      4.34 o 
  13   5   0       15.33       10.26      4.34 o 
  14   5   0        3.23       -3.55      5.92 o 
   0   6   0    16994.83    16410.43    120.63 o 
   1   6   0      170.55      112.25      2.47 o 
   2   6   0     1632.89     1704.68     40.86 o 
   3   6   0       21.04       25.65      2.37 o 
   4   6   0      689.96      642.09     20.16 o 
   5   6   0       93.73      102.22      3.55 o 
   6   6   0      197.92      216.73      7.11 o 
   7   6   0       39.42       36.70      3.55 o 
   8   6   0      184.60      180.00      5.53 o 
   9   6   0      140.87      156.30      5.13 o 
  10   6   0       62.43       60.77      4.74 o 
  11   6   0      185.17      198.14      5.92 o 
  12   6   0       74.98       64.72      4.74 o 
  13   6   0        8.11        9.47      5.92 o 
  14   6   0        3.35        9.86      6.31 o 
   1   7   0      275.61      319.24      9.48 o 
   2   7   0      168.04      155.15      5.53 o 
   3   7   0       13.93        8.29      2.37 o 
   4   7   0        0.13        7.50      2.37 o 
   5   7   0       74.98       89.98      3.55 o 
   6   7   0      126.53      134.99      4.74 o 
   7   7   0        7.04        8.29      3.16 o 
   8   7   0      227.44      226.59      7.11 o 
   9   7   0        5.02        3.95      3.95 o 
  10   7   0      388.34      381.03     15.00 o 
  11   7   0       12.52       11.05      4.34 o 
  12   7   0        9.55        8.68      3.95 o 
  13   7   0       38.74       52.88      6.71 o 
   0   8   0      743.26      636.53     29.26 o 
   1   8   0      138.16      129.89      3.63 o 
   2   8   0       90.83       98.67      3.55 o 
   3   8   0       21.82       15.78      2.76 o 
   4   8   0      368.25      356.22     11.85 o 
   5   8   0      106.72      139.72      4.74 o 
   6   8   0      280.01      271.24      8.29 o 
   7   8   0        2.28        5.92      3.55 o 
   8   8   0       28.00       22.49      3.95 o 
   9   8   0      124.27      143.66      5.13 o 
  10   8   0       98.27       82.48      4.74 o 
  11   8   0       22.68       28.02      4.34 o 
  12   8   0        0.82        1.97      5.52 o 
  13   8   0        0.35       -3.95      5.92 o 
   1   9   0      413.81      424.43     10.32 o 
   2   9   0        0.07       -0.79      2.76 o 
   3   9   0       63.58       60.38      3.55 o 
   4   9   0        0.19       -1.58      2.76 o 
   5   9   0       11.16       18.55      3.16 o 
   6   9   0       57.89       47.36      3.95 o 
   7   9   0       82.11       77.74      4.34 o 
   8   9   0       25.42       17.36      3.95 o 
   9   9   0        3.38        3.95      3.55 o 
  10   9   0       13.81       14.60      3.95 o 
  11   9   0       73.73       60.77      4.34 o 
  12   9   0        0.50       -5.52      5.52 o 
   0  10   0        6.45        7.10      3.16 o 
   1  10   0        5.63        1.97      2.23 o 
   2  10   0      124.28      136.96      4.74 o 
   3  10   0      147.78      132.62      5.92 o 
   4  10   0      194.59      193.42      5.92 o 
   5  10   0        1.35        2.76      3.55 o 
   6  10   0       38.27       44.59      4.34 o 
   7  10   0      462.58      465.20     15.40 o 
   8  10   0        6.45       15.39      3.55 o 
   9  10   0       86.19       96.29      4.74 o 
  10  10   0       69.55       78.92      4.34 o 
  11  10   0       12.56       21.31      5.52 o 
   1  11   0      548.26      550.64     14.38 o 
   2  11   0       11.42        9.47      3.95 o 
   3  11   0        0.60        0.39      3.16 o 
   4  11   0      216.86      191.84      5.92 o 
   5  11   0       37.87       31.96      3.95 o 
   6  11   0      140.92      135.77      5.13 o 
   7  11   0       18.25       18.55      3.55 o 
   8  11   0        1.86       -3.16      3.16 o 
   9  11   0       12.88        4.34      3.55 o 
  10  11   0       21.72       24.46      5.52 o 
   0  12   0       27.67       29.59      3.95 o 
   1  12   0       15.57       11.18      2.51 o 
   2  12   0      804.36      821.13     18.97 o 
   3  12   0       34.23       21.31      3.95 o 
   4  12   0      817.62      822.68     17.78 o 
   5  12   0       20.34       20.52      3.55 o 
   6  12   0       72.87       72.22      4.34 o 
   7  12   0       55.67       54.85      3.95 o 
   8  12   0       50.62       52.88      5.52 o 
   9  12   0       23.10       21.31      5.52 o 
   1  13   0       54.39       50.05      2.92 o 
   2  13   0        5.12        3.55      3.55 o 
   3  13   0        3.27       -3.16      3.16 o 
   4  13   0      197.41      207.62      5.92 o 
   5  13   0       58.52       61.95      3.95 o 
   6  13   0       34.92       25.65      3.55 o 
   7  13   0        6.59       -1.18      5.13 o 
   8  13   0        2.25       -5.13      5.13 o 
   0  14   0        4.96        6.71      3.55 o 
   1  14   0        0.47        0.00      2.23 o 
   2  14   0       32.04       38.67      3.55 o 
   3  14   0      127.02      152.73      4.74 o 
   4  14   0        0.89        7.89      4.34 o 
   5  14   0        3.52       -0.79      4.34 o 
   6  14   0       24.91       29.59      5.13 o 
   1  15   0       30.75       33.77      3.91 o 
   2  15   0      119.22      131.42      7.10 o 
   3  15   0        3.49        3.16      4.73 o 
   4  15   0        2.64        3.16      4.73 o 
   1   0   1     5667.80     4204.31    700.48 o 
   2   0   1        0.03        1.47      1.78 o 
   3   0   1      750.99      745.82     14.70 o 
   4   0   1        4.32       -1.12      1.12 o 
   5   0   1    19516.16    20147.44     98.55 o 
   6   0   1     2760.12     3148.82     39.00 o 
   7   0   1     5811.81     6330.99     59.59 o 
   8   0   1       42.32       21.10      2.51 o 
   9   0   1      121.86       93.39     14.21 o 
  10   0   1      478.87      445.46      9.48 o 
  11   0   1      235.73      193.15      5.02 o 
  12   0   1        0.13        4.06      5.92 o 
  13   0   1        6.21        0.00      2.79 o 
  14   0   1        0.28        1.78      2.79 o 
  15   0   1       32.14       29.46      4.74 o 
   0   1   1      658.88      362.97     13.84 o 
   1   1   1      963.85      952.69      9.67 o 
   2   1   1     4919.65     4724.22     45.88 o 
   3   1   1    17382.13    17787.74     65.16 o 
   4   1   1     2257.00     2296.58     19.30 o 
   5   1   1     1482.89     1554.08     19.31 o 
   6   1   1     1052.28     1286.74     19.75 o 
   7   1   1     3676.14     3956.12     34.70 o 
   8   1   1      258.12      279.47      5.83 o 
   9   1   1        1.35        1.18      1.58 o 
  10   1   1      184.42      166.56      5.41 o 
  11   1   1       24.11       22.97      3.39 o 
  12   1   1       59.62       56.52      2.46 o 
  13   1   1        7.09       -0.57      2.22 o 
  14   1   1        1.29       -1.92      1.92 o 
  15   1   1        1.34        7.60      2.96 o 
   0   2   1    18694.60    18072.34    334.04 o 
   1   2   1     1038.70      959.47     11.09 o 
   2   2   1     6979.69     6708.72     47.56 o 
   3   2   1      692.78      644.48     32.48 o 
   4   2   1     5896.85     5817.26     44.08 o 
   5   2   1     5401.81     5576.32     49.11 o 
   6   2   1     3414.48     3738.04     45.68 o 
   7   2   1     1458.42     1628.85     32.92 o 
   8   2   1      355.17      428.64     10.15 o 
   9   2   1      215.77      230.22      5.72 o 
  10   2   1       60.05       50.08      5.72 o 
  11   2   1       15.27        6.12      3.07 o 
  12   2   1       30.44       17.28      3.35 o 
  13   2   1       21.80        9.86      3.35 o 
  14   2   1        2.04       -0.39      2.79 o 
  15   2   1        2.71       -0.20      5.72 o 
   0   3   1     8022.96     7533.58     98.86 o 
   1   3   1     6619.30     6329.74     70.29 o 
   2   3   1      720.00      666.61     14.97 o 
   3   3   1     2100.39     1914.36     29.69 o 
   4   3   1      685.13      637.18     17.90 o 
   5   3   1     2384.81     2454.67    117.58 o 
   6   3   1      290.22      342.17      8.10 o 
   7   3   1     1543.96     1688.20     31.94 o 
   8   3   1      218.66      207.90      5.30 o 
   9   3   1      151.13      165.94      4.45 o 
  10   3   1        0.39       -2.51      2.51 o 
  11   3   1       94.33       92.34      7.30 o 
  12   3   1      210.77      219.70      4.74 o 
  13   3   1       23.04       12.04      3.35 o 
  14   3   1       73.70       56.39     10.26 o 
  15   3   1       28.40        7.50      4.74 o 
   0   4   1     1118.55     1048.79     19.22 o 
   1   4   1      231.47      223.85      3.75 o 
   2   4   1      527.29      496.25     18.59 o 
   3   4   1      197.76      198.22      4.72 o 
   4   4   1     1189.82     1190.67     36.66 o 
   5   4   1       22.78       21.71      4.54 o 
   6   4   1       11.97        5.13      1.97 o 
   7   4   1      151.03      152.50      3.76 o 
   8   4   1      223.03      218.94      6.71 o 
   9   4   1        2.92        3.95      2.51 o 
  10   4   1       51.61       37.32     12.23 o 
  11   4   1        1.12        1.63      2.92 o 
  12   4   1       60.45       50.02      3.48 o 
  13   4   1      108.60       97.33      3.91 o 
  14   4   1       17.59        8.68      4.46 o 
   0   5   1      191.91      231.41      5.31 o 
   1   5   1     3476.55     3438.47     25.85 o 
   2   5   1     2114.20     1937.53     28.69 o 
   3   5   1      194.29      154.62      4.55 o 
   4   5   1      108.78       86.44      2.36 o 
   5   5   1      481.19      469.46     11.41 o 
   6   5   1      355.04      393.07     10.04 o 
   7   5   1      325.16      314.64      7.48 o 
   8   5   1      128.60      130.93      5.72 o 
   9   5   1      117.17      102.15      3.48 o 
  10   5   1       13.80       11.58      2.92 o 
  11   5   1      350.17      355.39     14.61 o 
  12   5   1       18.21       19.99      3.55 o 
  13   5   1        8.78        8.68      3.07 o 
  14   5   1        4.21        1.12      8.09 o 
   0   6   1        1.63       -0.20      2.96 o 
   1   6   1      774.72      784.22     15.47 o 
   2   6   1      101.73       99.95      5.33 o 
   3   6   1      291.86      306.06     10.27 o 
   4   6   1      988.93     1024.42     32.25 o 
   5   6   1       46.75       41.12      5.92 o 
   6   6   1       86.35       97.92      2.79 o 
   7   6   1      444.04      480.60     16.98 o 
   8   6   1      155.17      173.45      3.88 o 
   9   6   1      306.04      323.70      6.84 o 
  10   6   1      216.09      200.35      4.19 o 
  11   6   1      181.60      184.99      7.10 o 
  12   6   1       61.25       52.68      3.35 o 
  13   6   1        1.62        3.55      4.19 o 
  14   6   1        9.47        9.47      4.74 o 
   0   7   1      243.29      194.71     12.44 o 
   1   7   1      131.45      143.99      2.79 o 
   2   7   1       95.97       93.67      2.36 o 
   3   7   1      273.69      234.57      9.48 o 
   4   7   1        3.63        2.96      1.67 o 
   5   7   1       55.46       42.01      2.76 o 
   6   7   1       19.74       15.19      2.23 o 
   7   7   1      162.09      165.35      3.60 o 
   8   7   1      300.08      310.15     12.83 o 
   9   7   1       25.81       22.60      2.92 o 
  10   7   1      197.05      209.58      6.51 o 
  11   7   1       10.59       13.39      2.92 o 
  12   7   1       26.82       27.23      3.07 o 
  13   7   1        1.22       -0.33      4.04 o 
   0   8   1      108.72       85.27      5.92 o 
   1   8   1      191.09      218.72      3.78 o 
   2   8   1      274.50      270.68     16.58 o 
   3   8   1      257.45      285.86      7.80 o 
   4   8   1      167.57      163.65      5.53 o 
   5   8   1      508.77      488.64     22.71 o 
   6   8   1       90.26       83.75      2.92 o 
   7   8   1       43.04       46.08      2.79 o 
   8   8   1       19.71       20.08      2.64 o 
   9   8   1      384.37      403.07     11.06 o 
  10   8   1      513.77      556.35     10.19 o 
  11   8   1      243.28      275.92      4.75 o 
  12   8   1      121.73      147.81      5.53 o 
  13   8   1        3.98       12.23      5.13 o 
   0   9   1      703.99      681.29     19.56 o 
   1   9   1      718.35      708.75     14.48 o 
   2   9   1      127.11      119.20      3.76 o 
   3   9   1      364.30      354.09      9.68 o 
   4   9   1       41.00       38.28      2.51 o 
   5   9   1       22.85       18.83      2.96 o 
   6   9   1       14.69        8.88      2.51 o 
   7   9   1       14.13       15.87      2.51 o 
   8   9   1       71.52       68.52      6.51 o 
   9   9   1        6.61        4.34      2.51 o 
  10   9   1       37.33       37.39      5.52 o 
  11   9   1        1.47        2.76      2.51 o 
  12   9   1        2.64        3.55      6.31 o 
   0  10   1     1390.49     1431.79     23.50 o 
   1  10   1      311.01      302.50      5.03 o 
   2  10   1     1017.76      985.78     19.71 o 
   3  10   1      267.01      266.15      5.72 o 
   4  10   1       72.29       71.43      2.79 o 
   5  10   1       93.40       86.65      3.07 o 
   6  10   1       32.89       36.12      2.79 o 
   7  10   1       43.41       45.94      3.07 o 
   8  10   1      195.73      193.05      8.29 o 
   9  10   1       74.33       71.82      3.75 o 
  10  10   1       28.35       30.19      2.79 o 
  11  10   1       14.23       18.15      5.52 o 
   0  11   1      393.37      417.47      8.79 o 
   1  11   1     1465.27     1471.70     14.79 o 
   2  11   1      670.79      667.92     14.81 o 
   3  11   1      400.49      402.20      8.10 o 
   4  11   1      289.91      267.87      9.28 o 
   5  11   1      148.43      139.88      4.74 o 
   6  11   1      131.67      143.76      6.51 o 
   7  11   1       10.10        3.16      4.34 o 
   8  11   1       22.23       22.38      2.96 o 
   9  11   1      180.05      179.95      4.93 o 
  10  11   1       11.35        8.48      5.13 o 
   0  12   1        2.85        1.58      5.52 o 
   1  12   1      112.96      115.74      3.08 o 
   2  12   1      121.20      121.16      3.63 o 
   3  12   1       25.30       37.01      5.72 o 
   4  12   1      124.95      128.06      5.13 o 
   5  12   1       29.77       29.61      3.55 o 
   6  12   1      107.73       95.36      3.20 o 
   7  12   1       83.23       89.97      4.14 o 
   8  12   1       67.34       73.62      6.71 o 
   9  12   1        3.60        3.16      3.63 o 
   0  13   1        8.95       12.32      3.75 o 
   1  13   1      101.94       99.30      4.04 o 
   2  13   1      225.85      241.76      9.67 o 
   3  13   1       21.97       17.16      2.56 o 
   4  13   1        9.92        4.34      2.51 o 
   5  13   1       14.11       15.82      2.51 o 
   6  13   1       13.97       16.52      2.36 o 
   7  13   1      102.37       88.22      4.46 o 
   8  13   1       30.40       33.56      3.91 o 
   0  14   1        0.53        1.38      2.51 o 
   1  14   1        5.17       11.75      1.67 o 
   2  14   1       15.22       14.23      3.55 o 
   3  14   1        6.01        3.16      3.16 o 
   4  14   1       24.02       27.05      4.54 o 
   5  14   1        3.57        0.59      3.35 o 
   6  14   1        1.09        5.13      3.35 o 
   0  15   1        8.25       11.44      3.95 o 
   1  15   1       27.47       31.66      3.67 o 
   2  15   1        3.38        4.66      3.48 o 
   3  15   1        4.57        3.35      4.54 o 
   4  15   1        7.74        9.44      5.72 o 
   0   0   2    35651.23    37198.31    101.68 o 
   1   0   2    23058.62    24726.00    584.64 o 
   2   0   2     5293.78     5043.02     42.40 o 
   3   0   2     6017.90     5710.59     52.35 o 
   4   0   2      473.92      491.19     20.57 o 
   5   0   2     6318.97     6493.50     71.16 o 
   6   0   2     9003.95    10032.98     97.11 o 
   7   0   2      261.87      285.50     11.45 o 
   8   0   2      871.91      877.53     33.61 o 
   9   0   2      251.75      306.37     10.66 o 
  10   0   2      291.37      290.19     10.66 o 
  11   0   2       60.88       36.31      4.34 o 
  12   0   2      228.66      225.40      7.50 o 
  13   0   2       16.39        3.95      3.95 o 
  14   0   2       12.23        9.86      3.95 o 
  15   0   2        1.27        4.73      5.92 o 
   0   1   2       68.50       66.39      2.37 o 
   1   1   2     3154.65     3214.11     43.96 o 
   2   1   2     1445.61     1328.87     16.64 o 
   3   1   2     3957.84     3943.94     31.83 o 
   4   1   2      536.94      536.45     17.01 o 
   5   1   2     2272.41     2339.20     31.37 o 
   6   1   2      877.66      957.69     39.77 o 
   7   1   2     3951.04     4482.37     52.18 o 
   8   1   2      610.98      651.06     13.40 o 
   9   1   2        3.82        3.75      2.23 o 
  10   1   2       59.45       54.07      5.33 o 
  11   1   2      196.41      182.31      4.16 o 
  12   1   2       84.61       85.39      3.63 o 
  13   1   2        7.68        3.10      2.96 o 
  14   1   2        0.36        0.10      2.64 o 
  15   1   2       13.07       11.11      4.32 o 
   0   2   2     1023.91      973.84     21.09 o 
   1   2   2    18007.90    17890.82    359.47 o 
   2   2   2       61.35       71.84      1.97 o 
   3   2   2      441.52      453.25     17.80 o 
   4   2   2      874.97      887.25     26.93 o 
   5   2   2      490.72      575.16     24.90 o 
   6   2   2      429.49      466.24     16.20 o 
   7   2   2      308.95      344.37     13.03 o 
   8   2   2      491.48      536.10     17.38 o 
   9   2   2      808.25      899.70     29.25 o 
  10   2   2       21.65       14.99      3.95 o 
  11   2   2       45.52       36.30      4.74 o 
  12   2   2      174.69      164.59      6.32 o 
  13   2   2       13.33        9.47      4.34 o 
  14   2   2        1.70       -3.95      3.95 o 
   0   3   2     1336.30     1201.55     25.46 o 
   1   3   2     9110.45     8862.16    322.66 o 
   2   3   2    10361.82     9904.42     74.44 o 
   3   3   2      551.60      552.63     22.94 o 
   4   3   2      274.65      293.49      9.88 o 
   5   3   2       24.17       24.86      2.37 o 
   6   3   2      697.72      746.54     33.21 o 
   7   3   2       97.03       99.85      3.95 o 
   8   3   2      187.01      168.96      7.11 o 
   9   3   2       24.21       16.18      3.95 o 
  10   3   2       92.48       63.14      4.74 o 
  11   3   2       75.81       67.09      5.13 o 
  12   3   2       13.64        4.34      4.34 o 
  13   3   2       37.94       21.31      4.74 o 
  14   3   2       32.63       12.63      6.71 o 
   0   4   2     6282.83     6023.75     60.99 o 
   1   4   2      613.47      621.64     16.07 o 
   2   4   2       70.18       76.97      3.16 o 
   3   4   2     1453.29     1360.46     34.53 o 
   4   4   2     2593.00     2650.90     46.99 o 
   5   4   2      438.73      435.04     14.62 o 
   6   4   2       49.09       69.85      3.16 o 
   7   4   2      539.91      550.81     17.78 o 
   8   4   2      213.54      218.71      7.90 o 
   9   4   2      334.45      375.12     11.45 o 
  10   4   2      325.78      380.62     11.84 o 
  11   4   2        3.41        0.00      3.95 o 
  12   4   2        2.02        2.37      3.95 o 
  13   4   2        6.72        5.13      4.34 o 
  14   4   2       22.40       23.28      6.31 o 
   0   5   2      726.24      692.13     25.33 o 
   1   5   2      135.80      137.06      6.32 o 
   2   5   2      436.97      462.02     16.20 o 
   3   5   2     5951.38     5905.65     70.87 o 
   4   5   2      612.88      662.61     29.26 o 
   5   5   2      692.65      789.96     34.40 o 
   6   5   2       83.46       82.88      3.55 o 
   7   5   2      373.28      388.22     11.45 o 
   8   5   2       18.71       10.65      3.16 o 
   9   5   2        4.68        3.16      3.55 o 
  10   5   2       67.37       60.38      4.74 o 
  11   5   2       37.56       32.75      4.74 o 
  12   5   2       15.16       12.63      4.34 o 
  13   5   2       17.88       14.99      4.34 o 
  14   5   2        6.40        9.86      5.92 o 
   0   6   2      355.86      382.81     13.83 o 
   1   6   2      575.45      573.79     14.03 o 
   2   6   2     2077.64     2212.17     48.06 o 
   3   6   2     1142.66     1150.66     38.80 o 
   4   6   2      114.39      111.31      4.34 o 
   5   6   2      191.10      204.50      7.11 o 
   6   6   2       92.14       86.04      3.55 o 
   7   6   2      455.67      489.39     15.40 o 
   8   6   2       93.53       98.27      4.34 o 
   9   6   2      222.40      229.75      6.71 o 
  10   6   2      126.55      112.88      5.13 o 
  11   6   2      222.36      234.08      6.71 o 
  12   6   2      104.33      102.61      5.13 o 
  13   6   2        7.44        9.08      5.92 o 
  14   6   2        4.36       11.84      6.31 o 
   0   7   2       64.51       66.30      3.16 o 
   1   7   2      989.26      966.84     25.59 o 
   2   7   2     1172.03     1076.04     36.82 o 
   3   7   2     1998.74     2045.92     48.80 o 
   4   7   2      646.74      665.58     19.37 o 
   5   7   2      122.05      113.67      3.95 o 
   6   7   2       41.86       42.62      3.55 o 
   7   7   2       21.63       21.31      3.55 o 
   8   7   2      141.36      142.88      5.13 o 
   9   7   2       32.77       25.65      3.95 o 
  10   7   2       10.02       11.44      3.95 o 
  11   7   2        0.96       -3.95      3.95 o 
  12   7   2       29.78       32.36      3.95 o 
  13   7   2        8.05       -5.92      5.92 o 
   0   8   2      367.24      356.25     13.03 o 
   1   8   2      688.43      670.16     22.53 o 
   2   8   2      232.46      248.73      9.87 o 
   3   8   2      171.47      166.19      4.74 o 
   4   8   2      541.33      544.82     26.87 o 
   5   8   2       21.41       19.34      3.16 o 
   6   8   2      187.66      196.58      6.32 o 
   7   8   2       99.00      101.82      4.34 o 
   8   8   2       57.30       56.04      4.34 o 
   9   8   2       48.74       48.54      4.34 o 
  10   8   2        2.46        0.39      3.55 o 
  11   8   2        9.10       13.81      3.95 o 
  12   8   2       23.97       11.05      5.52 o 
  13   8   2        4.44       10.65      6.31 o 
   0   9   2      139.77      121.18      5.92 o 
   1   9   2      195.45      192.08     10.66 o 
   2   9   2      180.54      170.53      7.11 o 
   3   9   2      138.49      139.33      5.13 o 
   4   9   2      191.65      215.53      6.71 o 
   5   9   2       83.92       76.56      3.95 o 
   6   9   2       41.66       44.99      3.95 o 
   7   9   2      142.44      130.64      5.13 o 
   8   9   2      211.47      196.18      6.71 o 
   9   9   2      190.76      193.41      6.32 o 
  10   9   2       10.76       10.26      3.55 o 
  11   9   2        6.97        2.76      3.55 o 
  12   9   2       19.50        9.47      5.52 o 
   0  10   2        1.26        0.00      3.16 o 
   1  10   2      272.68      246.76      5.86 o 
   2  10   2      669.66      639.72     24.50 o 
   3  10   2      605.84      589.05     22.12 o 
   4  10   2      384.38      401.20     12.24 o 
   5  10   2      141.16      134.98      4.74 o 
   6  10   2       98.69      104.19      4.74 o 
   7  10   2      284.60      288.58      8.69 o 
   8  10   2       78.91       80.11      4.34 o 
   9  10   2       11.16       13.02      3.55 o 
  10  10   2       41.12       44.99      3.95 o 
  11  10   2       12.22       14.60      5.13 o 
   0  11   2      109.44      112.08      4.74 o 
   1  11   2      567.26      578.75     14.10 o 
   2  11   2      139.17      129.06      5.13 o 
   3  11   2      236.15      213.17      7.50 o 
   4  11   2      174.46      174.46      5.53 o 
   5  11   2       17.82       11.05      3.55 o 
   6  11   2       10.85        6.71      3.55 o 
   7  11   2       62.21       52.48      4.34 o 
   8  11   2       74.66       68.27      4.34 o 
   9  11   2       42.07       42.62      3.95 o 
  10  11   2        9.25        4.34      5.13 o 
   0  12   2      582.63      554.18     17.38 o 
   1  12   2       12.21       12.00      4.14 o 
   2  12   2      322.53      330.06      9.08 o 
   4  12   2        8.59       11.05      3.55 o 
   5  12   2      265.97      290.54      7.50 o 
   7  12   2       72.61       83.27      4.34 o 
   8  12   2      139.34      163.79      7.10 o 
   9  12   2        4.25        2.76      5.13 o 
   0  13   2       35.45       26.44      3.95 o 
   1  13   2      130.39      131.11      3.63 o 
   2  13   2       67.75       70.24      4.34 o 
   3  13   2       55.94       60.77      3.95 o 
   4  13   2       76.97       75.37      4.34 o 
   5  13   2        3.15        0.79      3.16 o 
   6  13   2        4.80        1.58      3.16 o 
   7  13   2       22.37       16.18      5.13 o 
   8  13   2       94.36      106.95      7.10 o 
   0  14   2       57.61       56.82      3.95 o 
   1  14   2       38.85       47.67      4.54 o 
   2  14   2       57.85       57.61      3.95 o 
   3  14   2       16.57       28.81      3.55 o 
   4  14   2       57.72       63.93      5.52 o 
   6  14   2      115.84      129.84      6.71 o 
   0  15   2        0.01       -0.39      4.73 o 
   1  15   2       64.50       63.27      4.32 o 
   2  15   2       29.83       20.91      5.13 o 
   3  15   2       28.96       32.75      5.13 o 
   1   0   3     1528.26     1626.96     18.09 o 
   2   0   3     2411.56     2339.33     32.90 o 
   3   0   3      109.73       88.05      2.37 o 
   4   0   3     1778.75     1715.09     34.21 o 
   5   0   3       74.99       66.31      2.37 o 
   6   0   3     1787.34     2125.61     48.02 o 
   7   0   3       20.32        6.71      2.76 o 
   8   0   3       78.39       71.43      3.95 o 
   9   0   3      495.53      533.68     16.99 o 
  10   0   3      355.75      348.67     11.06 o 
  11   0   3       40.70       22.10      4.34 o 
  13   0   3        6.02       14.99      4.34 o 
  14   0   3        3.16        7.50      3.95 o 
  15   0   3        7.35       -5.92      5.92 o 
   0   1   3      140.15      134.72      2.92 o 
   1   1   3     1081.01     1186.56     12.18 o 
   2   1   3     4068.05     3983.94     30.08 o 
   3   1   3      758.24      726.95     15.94 o 
   4   1   3     1214.14     1125.03     20.76 o 
   5   1   3      985.58     1051.05     39.21 o 
   6   1   3     1906.11     2153.08     59.75 o 
   7   1   3     2223.10     2222.55     43.28 o 
   8   1   3      667.80      745.65     17.36 o 
   9   1   3      286.80      303.08      7.02 o 
  10   1   3       83.13       55.00      3.55 o 
  11   1   3       72.89       56.65      3.35 o 
  12   1   3       50.58       35.90      4.54 o 
  13   1   3       11.19        5.81      2.92 o 
  14   1   3        1.13        1.18      2.51 o 
  15   1   3        8.64        6.71      5.13 o 
   0   2   3      829.53      764.80     20.24 o 
   1   2   3    10847.22    10944.23    179.43 o 
   2   2   3     4855.01     4469.00     47.45 o 
   3   2   3     2641.74     2429.62     38.37 o 
   4   2   3      212.84      206.15      7.90 o 
   5   2   3      105.46      127.50      3.95 o 
   6   2   3      778.91      863.85     34.81 o 
   7   2   3       88.46       65.91      3.55 o 
   8   2   3      692.31      761.65     32.02 o 
   9   2   3      134.34      128.28      5.13 o 
  10   2   3      304.05      323.76      9.87 o 
  11   2   3       79.46       54.46      5.13 o 
  12   2   3       20.67        8.68      4.34 o 
  13   2   3        5.42        3.95      4.34 o 
  14   2   3        6.14       -4.74      5.92 o 
   0   3   3     7460.98     6916.89     61.63 o 
   1   3   3     5498.34     5164.53    152.12 o 
   2   3   3      467.53      450.07     19.38 o 
   3   3   3     1129.19     1048.00     28.95 o 
   4   3   3      731.69      689.67     26.91 o 
   5   3   3     1612.45     1553.88     39.67 o 
   6   3   3      512.23      561.55     19.36 o 
   7   3   3     1089.62     1089.80     36.80 o 
   8   3   3       81.04       60.78      3.95 o 
   9   3   3      454.34      525.71     15.40 o 
  10   3   3       98.81       84.06      5.13 o 
  11   3   3       29.93       20.91      4.34 o 
  12   3   3       55.57       45.78      4.74 o 
  13   3   3       23.60        9.86      4.34 o 
  14   3   3        5.07       -5.92      5.92 o 
   0   4   3     1039.72      961.02     27.75 o 
   1   4   3     1465.88     1380.82     36.74 o 
   2   4   3      636.24      606.90     24.13 o 
   3   4   3      217.38      203.77      6.32 o 
   4   4   3      471.13      428.81     15.02 o 
   5   4   3      164.66      183.97      7.11 o 
   6   4   3      197.06      217.53      8.29 o 
   7   4   3       52.86       48.93      3.16 o 
   8   4   3      218.73      213.18      7.50 o 
   9   4   3      545.42      560.55     15.41 o 
  10   4   3      343.83      368.39     11.06 o 
  11   4   3      182.70      195.38      5.92 o 
  12   4   3       94.39      101.42      5.13 o 
  13   4   3       72.24       64.32      5.13 o 
  14   4   3       21.22       20.52      6.31 o 
   0   5   3      586.28      580.94     26.10 o 
   1   5   3     1726.05     1589.02     28.79 o 
   2   5   3      696.38      657.83     28.09 o 
   3   5   3     1092.05     1083.93     34.06 o 
   4   5   3      988.72      820.86     30.87 o 
   5   5   3       72.19       64.33      2.76 o 
   6   5   3      195.41      163.83      5.53 o 
   7   5   3       43.38       42.22      3.16 o 
   8   5   3     1275.21     1333.85     33.24 o 
   9   5   3      745.07      807.35     24.90 o 
  10   5   3       16.18       10.65      3.95 o 
  11   5   3        1.30       13.42      3.95 o 
  12   5   3      105.27      112.08      5.13 o 
  13   5   3       98.73      103.79      5.13 o 
  14   5   3        8.05        3.55      5.92 o 
   0   6   3     2504.22     2594.24     50.52 o 
   1   6   3     2841.90     2947.30     46.39 o 
   2   6   3     1325.43     1321.41     37.64 o 
   3   6   3      205.14      183.59      6.71 o 
   4   6   3      677.31      689.85     32.02 o 
   5   6   3     1181.19     1162.05     35.23 o 
   6   6   3      178.06      188.30      5.13 o 
   7   6   3       14.86       15.78      3.16 o 
   8   6   3      362.17      364.87     10.66 o 
   9   6   3      671.34      678.77     21.34 o 
  10   6   3       84.03       83.27      4.74 o 
  11   6   3       53.64       54.06      4.34 o 
  12   6   3       33.45       33.54      4.34 o 
  13   6   3        2.13       -1.58      5.52 o 
   0   7   3      627.19      560.53     18.58 o 
   1   7   3     1108.08     1101.23     27.00 o 
   2   7   3      553.59      606.22     21.34 o 
   3   7   3      534.71      547.27     18.57 o 
   4   7   3      204.49      204.89      7.11 o 
   5   7   3      204.56      228.18      7.50 o 
   6   7   3       45.18       49.72      3.55 o 
   7   7   3       51.72       50.51      3.55 o 
   8   7   3      266.14      245.16      8.69 o 
   9   7   3      325.67      367.18     10.27 o 
  10   7   3       68.27       64.32      4.74 o 
  11   7   3      320.74      365.97     11.45 o 
  12   7   3       79.99       81.69      4.74 o 
  13   7   3       27.43       32.75      5.92 o 
   0   8   3       52.84       52.09      3.16 o 
   1   8   3      177.97      158.29      5.72 o 
   2   8   3      150.18      174.86      6.71 o 
   3   8   3     1105.55     1141.80     35.61 o 
   4   8   3      195.96      198.56      7.11 o 
   5   8   3      191.57      185.53      6.32 o 
   6   8   3      370.42      351.45     11.06 o 
   7   8   3       31.48       33.94      3.95 o 
   8   8   3      206.97      207.63      5.53 o 
   9   8   3       28.32       38.28      3.95 o 
  10   8   3       19.25       26.04      3.95 o 
  11   8   3       33.61       37.49      3.95 o 
  12   8   3       38.72       45.38      5.92 o 
   0   9   3       20.24       12.63      3.16 o 
   1   9   3     1192.15     1126.23     23.64 o 
   2   9   3     1771.58     1737.16     40.80 o 
   3   9   3      266.53      271.63      9.08 o 
   4   9   3      634.89      608.87     23.71 o 
   5   9   3       79.66       91.95      4.34 o 
   6   9   3       37.03       31.57      3.95 o 
   7   9   3      230.28      219.88      7.50 o 
   8   9   3       80.41       74.59      4.74 o 
   9   9   3      329.67      342.29     12.24 o 
  10   9   3      111.03      114.05      4.74 o 
  11   9   3       40.79       54.85      5.92 o 
  12   9   3       11.32       13.81      5.52 o 
   0  10   3      618.19      576.05     23.31 o 
   1  10   3      113.42      102.50      3.07 o 
   2  10   3      470.21      441.57     13.43 o 
   3  10   3       53.86       48.54      3.55 o 
   4  10   3       16.25       18.15      3.55 o 
   5  10   3       44.17       47.35      3.95 o 
   6  10   3      238.35      247.51      7.11 o 
   7  10   3      191.04      181.96      5.92 o 
   8  10   3      134.07      154.32      5.13 o 
   9  10   3       86.95      102.21      4.74 o 
  10  10   3       19.59       18.94      3.55 o 
  11  10   3      107.14      115.63      6.71 o 
   0  11   3      134.45      131.03      5.13 o 
   1  11   3      355.21      330.41     13.82 o 
   2  11   3      280.01      268.06      8.29 o 
   3  11   3      174.42      164.99      5.53 o 
   4  11   3      701.93      685.48     18.96 o 
   5  11   3      165.80      162.22      5.13 o 
   6  11   3       20.72       17.76      3.55 o 
   7  11   3        6.00       10.65      3.55 o 
   8  11   3      108.59      101.42      4.74 o 
   9  11   3       11.94        8.68      3.16 o 
  10  11   3       14.66        3.95      5.52 o 
   0  12   3        9.58       11.84      3.95 o 
   1  12   3      104.65      103.01      4.54 o 
   2  12   3      342.86      342.70      9.08 o 
   3  12   3       47.30       53.27      3.95 o 
   4  12   3       31.38       31.17      3.95 o 
   5  12   3      209.91      211.57      5.92 o 
   6  12   3      111.29      104.98      4.74 o 
   7  12   3      159.39      172.08      5.13 o 
   8  12   3      139.29      153.13      7.10 o 
   9  12   3       27.40       35.51      5.52 o 
   0  13   3       21.71       18.15      3.95 o 
   1  13   3      147.66      150.77      3.63 o 
   2  13   3       60.28       55.25      4.34 o 
   3  13   3       16.45       10.65      3.55 o 
   4  13   3       78.04       66.30      4.34 o 
   5  13   3        6.39        4.74      3.16 o 
   6  13   3       32.37       23.68      5.13 o 
   7  13   3       47.21       56.82      5.52 o 
   8  13   3       44.62       46.17      5.92 o 
   0  14   3       16.98       21.31      3.55 o 
   1  14   3       21.38       26.67      2.51 o 
   2  14   3       21.26       21.70      3.55 o 
   3  14   3       29.85       28.02      3.16 o 
   4  14   3       25.69       29.59      5.13 o 
   5  14   3        4.35        3.16      4.34 o 
   6  14   3       67.01       77.74      5.92 o 
   0  15   3        0.00        5.13      4.73 o 
   1  15   3       24.47       22.90      3.76 o 
   2  15   3       37.01       38.28      5.52 o 
   3  15   3       10.81        6.71      5.13 o 
   0   0   4    19204.29    19660.23     94.98 o 
   1   0   4    31163.72    32949.80    529.06 o 
   2   0   4        0.50        0.79      1.58 o 
   3   0   4     2343.63     2641.16     41.51 o 
   4   0   4     1034.10      981.21     30.51 o 
   5   0   4      744.92      729.15     29.28 o 
   6   0   4       18.34       13.02      2.37 o 
   7   0   4      112.44      100.65      4.74 o 
   8   0   4     1090.58     1270.40     35.61 o 
   9   0   4        2.20       -3.16      3.16 o 
  10   0   4       97.51       71.04      4.74 o 
  11   0   4       30.55       23.68      3.95 o 
  12   0   4      138.62      118.01      5.53 o 
  13   0   4        2.63        1.58      3.95 o 
  14   0   4       66.76       52.48      6.71 o 
  15   0   4        0.54        5.52      5.92 o 
   0   1   4      439.03      437.56     11.89 o 
   1   1   4    13775.41    14072.22    175.58 o 
   2   1   4      244.71      253.96      5.85 o 
   3   1   4     4353.07     4372.94     37.31 o 
   4   1   4     1239.40     1114.56     21.73 o 
   5   1   4      573.76      596.38     31.63 o 
   6   1   4      227.28      289.94      7.95 o 
   7   1   4     1143.24     1174.36     51.06 o 
   8   1   4      209.73      205.45      9.87 o 
   9   1   4      188.82      181.83      4.44 o 
  10   1   4       86.56       67.09     13.42 o 
  11   1   4      105.39       91.83      7.70 o 
  12   1   4      106.35      100.54      8.29 o 
  13   1   4       14.10        8.23      2.92 o 
  14   1   4        2.81        1.76      3.88 o 
  15   1   4       29.80       25.29      5.72 o 
   0   2   4     3414.45     3297.69     41.86 o 
   1   2   4     2850.08     2528.03     47.71 o 
   2   2   4     3726.94     3583.26     45.43 o 
   3   2   4      143.97      129.11      5.13 o 
   4   2   4      696.76      630.67     26.11 o 
   5   2   4     1435.61     1455.16     39.65 o 
   6   2   4      350.56      350.36     12.24 o 
   7   2   4     1094.28     1226.37     40.76 o 
   8   2   4      434.14      479.13     14.61 o 
   9   2   4       89.17       55.65      4.74 o 
  10   2   4      291.25      252.68      9.87 o 
  11   2   4      287.12      295.30      9.08 o 
  12   2   4      120.42       91.17      5.53 o 
  13   2   4       63.07       56.83      5.13 o 
  14   2   4        7.72        1.18      5.92 o 
   0   3   4     2194.01     2156.45     37.90 o 
   1   3   4     1138.61     1033.69     35.51 o 
   2   3   4     2206.82     2074.54     38.26 o 
   3   3   4     1051.33      985.10     29.72 o 
   4   3   4      311.40      287.58      9.48 o 
   5   3   4       67.87       65.12      2.76 o 
   6   3   4      789.78      792.52     33.62 o 
   7   3   4       44.67       60.38      3.16 o 
   8   3   4      352.75      337.25      9.87 o 
   9   3   4      232.17      217.92      7.50 o 
  10   3   4      115.72      100.64      5.13 o 
  11   3   4      111.63      110.90      5.53 o 
  12   3   4       66.90       46.57      5.13 o 
  13   3   4       23.03       14.99      4.34 o 
  14   3   4       43.65       33.54      6.71 o 
   0   4   4     8181.66     8020.26     76.31 o 
   1   4   4     3015.72     2900.94     33.76 o 
   2   4   4     3006.51     3046.40     49.50 o 
   3   4   4      411.48      402.68     13.44 o 
   4   4   4       34.73       41.44      2.37 o 
   5   4   4      256.89      263.78      9.08 o 
   6   4   4      115.84      106.96      3.55 o 
   7   4   4      224.55      208.85      7.11 o 
   8   4   4      644.28      663.46     25.29 o 
   9   4   4      185.88      210.39      7.50 o 
  10   4   4      268.96      300.83      9.47 o 
  11   4   4      159.29      164.19      5.53 o 
  12   4   4       89.71       85.24      5.13 o 
  13   4   4       53.96       59.59      4.74 o 
  14   4   4        1.83        0.39      5.92 o 
   0   5   4     5884.05     5646.37     71.32 o 
   1   5   4     4962.69     5105.83     96.77 o 
   2   5   4     1418.74     1418.67     37.67 o 
   3   5   4     1856.85     1849.73     44.46 o 
   4   5   4      135.70      158.29      6.32 o 
   5   5   4       32.86       34.73      2.76 o 
   6   5   4       51.95       58.80      3.16 o 
   7   5   4      415.64      432.09     16.98 o 
   8   5   4      556.73      500.53     15.01 o 
   9   5   4      191.57      192.23      5.53 o 
  10   5   4      151.08      148.40      5.13 o 
  11   5   4      124.84      129.45      5.13 o 
  12   5   4        5.67        4.34      3.95 o 
  13   5   4       54.58       51.30      4.34 o 
  14   5   4        7.42        6.31      6.31 o 
   0   6   4     3525.16     3303.00     60.24 o 
   1   6   4     2001.34     1876.09     32.42 o 
   2   6   4      127.37      146.84      5.13 o 
   3   6   4      717.02      766.67     32.03 o 
   4   6   4      793.39      791.26     32.03 o 
   5   6   4     1252.94     1245.29     36.42 o 
   6   6   4      576.52      559.49     17.78 o 
   7   6   4      518.64      526.18     25.68 o 
   8   6   4       42.79       39.86      3.55 o 
   9   6   4      678.33      700.50     21.34 o 
  10   6   4       90.38       97.48      4.74 o 
  11   6   4      146.08      147.21      5.13 o 
  12   6   4        0.44        0.00      3.55 o 
  13   6   4        4.73       -5.92      5.92 o 
   0   7   4       15.50       11.05      2.37 o 
   1   7   4      428.76      479.92     11.59 o 
   2   7   4      337.79      328.99      9.48 o 
   3   7   4      862.57      934.48     33.61 o 
   4   7   4      182.55      183.17      6.71 o 
   5   7   4      118.51      136.56      5.13 o 
   6   7   4      266.26      276.37      7.11 o 
   7   7   4      232.85      216.33      8.29 o 
   8   7   4      509.59      505.96     18.96 o 
   9   7   4      500.35      527.25     16.98 o 
  10   7   4      237.10      243.95      7.11 o 
  11   7   4       77.10       80.11      4.74 o 
  12   7   4       27.60       34.33      3.95 o 
  13   7   4        2.52        1.97      5.92 o 
   0   8   4        0.32        4.73      2.37 o 
   1   8   4      216.45      202.36      4.88 o 
   2   8   4      325.36      309.99     11.06 o 
   3   8   4       14.38       12.63      2.76 o 
   4   8   4      207.94      219.88      7.90 o 
   5   8   4        0.33       -1.18      2.76 o 
   6   8   4      120.69      129.45      4.74 o 
   7   8   4       16.74       24.07      3.55 o 
   8   8   4       45.26       41.04      3.95 o 
   9   8   4       88.40       95.50      4.74 o 
  10   8   4       63.87       67.48      4.34 o 
  11   8   4      174.23      194.19      5.53 o 
  12   8   4       60.82       78.92      6.31 o 
   0   9   4       78.57       71.83      3.95 o 
   1   9   4      575.50      583.84     22.92 o 
   2   9   4      271.21      257.03      8.69 o 
   3   9   4      359.16      384.23     12.64 o 
   4   9   4       69.98       71.82      3.95 o 
   5   9   4      118.77      106.17      4.34 o 
   6   9   4      108.39      105.37      4.74 o 
   7   9   4      116.45       88.80      4.34 o 
   8   9   4      104.48       97.48      4.74 o 
   9   9   4      183.11      198.14      5.92 o 
  10   9   4      109.07      121.95      4.74 o 
  11   9   4       75.36       78.14      6.31 o 
  12   9   4       43.49       59.98      6.31 o 
   0  10   4      127.39      121.96      4.74 o 
   1  10   4      506.02      500.25     11.83 o 
   2  10   4      276.48      292.94      9.48 o 
   3  10   4      167.87      172.88      5.92 o 
   4  10   4       25.04       28.02      3.55 o 
   5  10   4       59.89       58.80      3.95 o 
   6  10   4      192.97      188.68      5.53 o 
   7  10   4       70.15       81.29      4.34 o 
   8  10   4      141.36      147.21      5.13 o 
   9  10   4       15.92       18.94      3.55 o 
  10  10   4       11.67       15.78      5.13 o 
  11  10   4       21.38       26.04      5.52 o 
   0  11   4       11.28       18.15      3.95 o 
   1  11   4      894.96      905.31     22.92 o 
   2  11   4       45.75       52.88      3.95 o 
   3  11   4      387.52      378.67     10.66 o 
   4  11   4        1.96       -1.97      3.55 o 
   5  11   4      124.60      129.45      4.74 o 
   6  11   4       36.19       33.94      3.95 o 
   7  11   4        2.88        1.18      3.55 o 
   8  11   4       69.66       78.14      4.34 o 
   9  11   4      108.58      114.84      6.71 o 
  10  11   4        2.00        5.52      5.13 o 
   0  12   4      811.45      815.59     18.97 o 
   1  12   4      109.43      105.57      3.35 o 
   2  12   4       31.65       35.12      3.95 o 
   3  12   4      324.38      316.63     11.84 o 
   4  12   4       45.92       51.69      3.95 o 
   5  12   4       37.51       28.41      3.55 o 
   6  12   4       14.91        7.89      3.16 o 
   7  12   4       67.59       82.48      4.34 o 
   8  12   4       21.75       22.10      5.13 o 
   9  12   4       44.43       44.20      5.92 o 
   0  13   4       33.24       35.12      3.95 o 
   1  13   4      200.11      199.97      4.16 o 
   2  13   4       18.92       16.57      3.55 o 
   3  13   4      119.79      128.66      4.74 o 
   4  13   4       75.23       79.32      4.34 o 
   5  13   4       53.92       51.30      3.95 o 
   6  13   4        5.52        3.16      4.34 o 
   7  13   4        7.29       13.81      5.13 o 
   0  14   4       11.07        5.92      3.55 o 
   1  14   4       71.17       77.79      2.79 o 
   2  14   4       33.56       34.33      3.55 o 
   3  14   4       22.72       26.44      4.74 o 
   4  14   4        0.32        2.76      4.73 o 
   5  14   4       36.51       44.98      5.13 o 
   6  14   4       42.11       41.43      5.52 o 
   0  15   4        5.02        1.58      5.13 o 
   1  15   4       67.37       69.32      4.46 o 
   2  15   4        2.90        1.18      5.13 o 
   3  15   4       24.91       28.81      5.13 o 
   1   0   5      178.26      191.83     18.96 o 
   2   0   5      619.95      610.34     22.96 o 
   3   0   5      298.00      288.42      9.88 o 
   4   0   5       76.21       71.05      2.76 o 
   5   0   5     1668.42     1649.87     41.66 o 
   6   0   5      117.50      131.05      3.95 o 
   7   0   5      453.66      385.97     14.22 o 
   8   0   5      187.15      182.38      6.32 o 
   9   0   5       52.03       35.52      3.55 o 
  10   0   5       21.45       12.23      3.95 o 
  11   0   5        0.58       -3.55      3.55 o 
  12   0   5       19.89       14.99      4.34 o 
  13   0   5        0.89        1.18      3.55 o 
  14   0   5        0.53       -0.39      5.52 o 
   0   1   5     3781.65     3626.33     32.47 o 
   1   1   5      314.68      314.61      5.07 o 
   2   1   5     4326.29     4050.67     36.60 o 
   3   1   5     1610.81     1653.01     29.80 o 
   4   1   5      308.92      304.52      7.68 o 
   5   1   5      140.05      163.26     10.66 o 
   6   1   5      808.83      826.78     53.99 o 
   7   1   5      132.27      170.32      3.63 o 
   8   1   5       47.34       47.27      2.36 o 
   9   1   5       47.88       48.16      2.79 o 
  10   1   5       39.74       24.78      5.33 o 
  11   1   5       46.53       26.25      2.92 o 
  12   1   5      226.51      253.84     13.42 o 
  13   1   5       11.55        3.91      2.92 o 
  14   1   5        0.48        4.54      5.13 o 
   0   2   5     2673.18     2646.05     40.79 o 
   1   2   5      877.07      865.93     47.95 o 
   2   2   5     1596.86     1513.83     33.38 o 
   3   2   5       55.61       69.86      2.37 o 
   4   2   5     3025.92     2964.09     49.86 o 
   5   2   5      779.79      872.23     30.85 o 
   6   2   5      406.27      429.80     15.41 o 
   7   2   5      332.91      325.41     11.06 o 
   8   2   5      897.03      918.14     30.05 o 
   9   2   5      242.98      294.51      9.08 o 
  10   2   5      195.74      188.29      6.32 o 
  11   2   5      234.57      213.56      6.71 o 
  12   2   5       80.10       63.14      5.13 o 
  13   2   5       12.31       -4.34      4.34 o 
  14   2   5       40.06       21.70      6.71 o 
   0   3   5      292.55      250.49      9.09 o 
   1   3   5      963.80      983.57     20.43 o 
   2   3   5      918.27      858.27     28.12 o 
   3   3   5      657.38      649.50     26.11 o 
   4   3   5      388.54      383.64     11.85 o 
   5   3   5      279.77      276.05     10.27 o 
   6   3   5      241.31      253.09      9.08 o 
   7   3   5      271.14      285.47      9.48 o 
   8   3   5      579.41      587.52     24.89 o 
   9   3   5      700.85      699.83     23.71 o 
  10   3   5      217.14      222.64      7.11 o 
  11   3   5      205.81      239.99      7.50 o 
  12   3   5       39.22       34.33      4.74 o 
  13   3   5       15.58       -1.97      4.34 o 
  14   3   5       90.42       89.19      7.89 o 
   0   4   5     6763.52     6910.60     74.90 o 
   1   4   5     2295.81     2199.11     31.24 o 
   2   4   5     2333.19     2251.45     44.97 o 
   3   4   5      252.75      227.47      8.69 o 
   4   4   5       54.62       47.75      2.76 o 
   5   4   5      107.92      113.67      3.55 o 
   6   4   5      241.77      240.06      7.11 o 
   7   4   5       12.18       11.05      2.76 o 
   8   4   5       94.41       89.59      3.95 o 
   9   4   5       38.64       36.30      3.95 o 
  10   4   5      423.01      428.07     16.59 o 
  11   4   5      117.63      127.48      5.13 o 
  12   4   5      119.34      135.76      5.13 o 
  13   4   5        5.83       11.05      3.95 o 
  14   4   5       47.72       48.93      7.10 o 
   0   5   5      106.92      125.52      3.55 o 
   1   5   5     2018.93     2038.32     44.69 o 
   2   5   5     1337.85     1320.04     40.03 o 
   3   5   5     5077.54     5186.80     73.32 o 
   4   5   5      404.04      402.54     13.83 o 
   5   5   5      401.60      409.22     15.41 o 
   6   5   5       33.42       35.52      3.16 o 
   7   5   5      107.64       95.12      3.95 o 
   8   5   5      186.23      203.68      6.32 o 
   9   5   5      320.94      303.62      8.69 o 
  10   5   5       40.89       35.12      3.95 o 
  11   5   5       12.60       26.04      3.95 o 
  12   5   5        9.91        7.50      3.95 o 
  13   5   5       61.40       78.13      6.71 o 
  14   5   5       50.47       60.38      7.10 o 
   0   6   5    15709.42    16209.83    130.88 o 
   1   6   5      349.84      339.21      8.24 o 
   2   6   5     4677.76     4708.03     71.18 o 
   3   6   5      224.16      237.29      8.69 o 
   4   6   5      167.83      163.82      5.53 o 
   5   6   5      134.73      119.60      3.95 o 
   6   6   5      210.87      187.12      5.53 o 
   7   6   5      334.35      311.15      9.87 o 
   8   6   5      183.78      176.44      5.13 o 
   9   6   5      132.55      147.22      5.13 o 
  10   6   5      179.17      174.07      5.92 o 
  11   6   5       71.49       90.37      4.74 o 
  12   6   5       25.92       27.62      3.95 o 
  13   6   5        3.68        1.58      5.52 o 
   0   7   5     1554.45     1476.35     43.19 o 
   1   7   5      884.84      910.27     24.75 o 
   2   7   5      449.24      380.82     13.83 o 
   3   7   5       58.80       48.15      3.16 o 
   4   7   5      655.86      601.50     28.06 o 
   5   7   5       33.53       33.15      3.16 o 
   6   7   5      404.49      428.10     13.82 o 
   7   7   5      271.12      282.68      7.90 o 
   8   7   5      116.55      121.95      4.74 o 
   9   7   5       25.44       25.65      3.95 o 
  10   7   5       56.38       58.40      4.34 o 
  11   7   5       31.26       33.15      3.95 o 
  12   7   5       20.99       26.44      5.52 o 
  13   7   5       13.21       16.18      5.92 o 
   0   8   5        0.06        1.58      2.37 o 
   1   8   5      315.91      284.79      7.90 o 
   2   8   5      717.61      637.15     26.88 o 
   4   8   5      162.17      161.05      6.32 o 
   5   8   5      133.69      132.22      4.34 o 
   6   8   5       27.08       30.38      3.55 o 
   7   8   5      188.06      176.05      6.32 o 
   8   8   5      154.37      148.40      5.13 o 
   9   8   5       89.11       91.56      4.74 o 
  10   8   5       85.07       88.00      4.34 o 
  11   8   5       76.35       96.68      4.34 o 
  12   8   5        3.06       -1.97      5.13 o 
   0   9   5      245.12      234.11      8.29 o 
   1   9   5      235.80      220.17      5.30 o 
   2   9   5      582.61      614.74     23.31 o 
   3   9   5      221.64      218.70      7.11 o 
   4   9   5        4.70       -0.39      3.16 o 
   5   9   5      249.70      241.60      7.11 o 
   6   9   5      217.49      218.69      7.11 o 
   7   9   5      129.30      116.82      4.74 o 
   8   9   5      231.76      228.95      6.32 o 
   9   9   5       13.50       12.23      3.55 o 
  10   9   5       43.41       44.99      3.95 o 
  11   9   5       51.85       52.88      5.92 o 
   0  10   5        9.70       11.84      3.55 o 
   1  10   5      782.52      739.18     16.91 o 
   2  10   5      572.10      547.12     19.75 o 
   3  10   5       65.89       75.77      3.95 o 
   4  10   5      169.50      171.70      5.53 o 
   5  10   5       95.32       97.48      4.34 o 
   6  10   5      747.06      719.89     18.57 o 
   7  10   5       37.85       31.96      3.95 o 
   8  10   5       73.43       83.66      4.34 o 
   9  10   5      129.81      140.50      4.74 o 
  10  10   5       16.22       21.31      5.13 o 
  11  10   5      102.46      133.78      7.10 o 
   0  11   5      598.42      619.00     19.36 o 
   1  11   5      125.87      116.64      3.35 o 
   2  11   5       46.02       46.17      3.95 o 
   3  11   5      234.57      247.11      7.89 o 
   4  11   5      252.17      223.04      6.32 o 
   5  11   5       76.39       72.61      4.34 o 
   6  11   5       12.50       21.70      3.55 o 
   7  11   5       23.27       21.70      3.55 o 
   8  11   5       14.81       14.21      3.55 o 
   9  11   5       58.06       59.19      5.92 o 
  10  11   5        6.87       -0.79      5.13 o 
   0  12   5       37.70       37.49      3.95 o 
   1  12   5      110.43      103.80      3.35 o 
   2  12   5      313.60      313.47     12.24 o 
   3  12   5       57.80       65.90      3.95 o 
   4  12   5       68.20       88.40      4.34 o 
   5  12   5       34.79       35.91      3.55 o 
   6  12   5       71.23       73.40      3.95 o 
   7  12   5        9.74       10.26      3.16 o 
   8  12   5       20.09       21.70      5.13 o 
   9  12   5       23.41       40.64      5.52 o 
   0  13   5       37.97       35.51      3.95 o 
   1  13   5       98.60       86.59      3.20 o 
   2  13   5        2.16        7.50      3.16 o 
   3  13   5       50.24       48.14      3.95 o 
   4  13   5       40.45       40.64      3.55 o 
   5  13   5       20.60       16.18      3.16 o 
   6  13   5       21.56       20.12      4.74 o 
   7  13   5       14.76        9.47      5.13 o 
   0  14   5        0.57       -3.16      3.16 o 
   1  14   5       54.82       61.19      3.35 o 
   2  14   5       63.93       58.80      5.52 o 
   3  14   5        1.99       -3.95      4.34 o 
   4  14   5       31.05       34.33      5.13 o 
   5  14   5       21.99       33.54      5.13 o 
   0  15   5        3.71       -5.13      5.13 o 
   1  15   5        9.29       10.26      3.63 o 
   2  15   5       23.47       23.68      5.13 o 
   0   0   6     6638.96     6901.72     67.16 o 
   1   0   6      205.38      316.68    120.07 o 
   2   0   6      114.13      121.99      3.16 o 
   3   0   6      312.64      327.51     11.06 o 
   4   0   6      437.88      390.84     13.83 o 
   5   0   6      310.90      365.74     12.24 o 
   6   0   6       15.48        7.50      2.37 o 
   7   0   6        1.94       -1.58      2.37 o 
   8   0   6     1307.14     1443.00     36.02 o 
   9   0   6      481.79      525.72     22.91 o 
  10   0   6      445.90      468.78     12.64 o 
  11   0   6       56.66       60.38      4.34 o 
  12   0   6      461.95      463.21     13.03 o 
  13   0   6       12.05        9.47      3.95 o 
  14   0   6       15.54       23.68      5.52 o 
   0   1   6     1742.44     1626.97     24.47 o 
   1   1   6     2842.21     2987.71     32.54 o 
   2   1   6      197.59      181.59      5.33 o 
   3   1   6     4877.00     5245.04     47.04 o 
   4   1   6      373.29      374.33     11.85 o 
   5   1   6      690.86      787.11     23.29 o 
   6   1   6      441.81      546.29     12.24 o 
   7   1   6      103.05      102.23      6.91 o 
   8   1   6     1160.49     1248.23     24.34 o 
   9   1   6      409.86      400.97      8.77 o 
  10   1   6      714.96      777.66     24.30 o 
  11   1   6      510.73      535.87     11.59 o 
  12   1   6       35.08       24.74      7.10 o 
  13   1   6       15.98        5.52      3.95 o 
  14   1   6        2.89       -3.76      3.76 o 
   0   2   6       99.61      116.85      4.74 o 
   1   2   6     2972.62     2902.15     73.32 o 
   2   2   6       70.07       62.76      2.37 o 
   3   2   6     3235.69     3198.28     52.71 o 
   4   2   6     1521.10     1704.54     40.45 o 
   5   2   6      334.05      362.99     13.82 o 
   6   2   6      176.61      157.51      6.32 o 
   7   2   6      509.75      510.44     15.80 o 
   8   2   6      431.61      436.83     14.61 o 
   9   2   6     1751.66     1732.60     34.45 o 
  10   2   6     1255.26     1395.85     28.87 o 
  11   2   6      201.94      175.65      6.32 o 
  12   2   6      152.63      123.54      5.92 o 
  13   2   6       42.03       38.28      4.74 o 
  14   2   6        0.39        6.71      5.92 o 
   0   3   6      609.35      653.03     25.31 o 
   1   3   6      979.31      957.11     21.42 o 
   2   3   6      380.10      369.45     13.04 o 
   3   3   6     2127.36     2275.91     46.11 o 
   4   3   6      226.59      217.17      7.90 o 
   5   3   6      634.70      634.86     19.37 o 
   6   3   6      296.10      305.25     10.27 o 
   7   3   6     1272.74     1263.36     36.41 o 
   8   3   6     1100.74     1047.79     30.46 o 
   9   3   6      544.32      511.55     20.94 o 
  10   3   6      230.58      264.48      7.90 o 
  11   3   6       47.35       45.78      4.34 o 
  12   3   6      153.49      149.58      5.92 o 
  13   3   6        5.52        5.52      4.34 o 
  14   3   6       13.19        0.00      6.31 o 
   0   4   6     6055.17     6473.58     75.36 o 
   1   4   6      186.98      199.99      5.50 o 
   2   4   6     2248.79     2252.60     47.71 o 
   3   4   6     1147.57     1144.88     36.43 o 
   4   4   6       59.97       74.98      3.16 o 
   5   4   6      361.32      379.96     13.43 o 
   6   4   6      866.45      906.74     35.98 o 
   7   4   6       40.27       33.54      3.16 o 
   8   4   6      240.82      268.45      8.29 o 
   9   4   6       36.97       26.44      3.95 o 
  10   4   6      384.76      349.45     10.27 o 
  11   4   6       26.45       20.91      3.95 o 
  12   4   6        4.63        9.86      3.95 o 
  13   4   6       20.59       23.68      3.95 o 
  14   4   6        5.57        7.10      6.71 o 
   0   5   6      791.39      787.19     31.25 o 
   1   5   6     2909.14     3171.40    106.31 o 
   2   5   6      642.33      587.10     18.98 o 
   3   5   6     6026.92     5878.11     79.88 o 
   4   5   6      644.19      581.45     28.06 o 
   5   5   6      234.03      260.97      9.48 o 
   6   5   6        0.45       -0.79      2.76 o 
   7   5   6      326.12      346.69     12.24 o 
   8   5   6      180.83      187.50      6.71 o 
   9   5   6      285.43      313.86      9.08 o 
  10   5   6      169.31      181.56      5.53 o 
  11   5   6       80.27       84.45      4.74 o 
  12   5   6       32.57       33.15      3.95 o 
  13   5   6       38.87       53.27      6.31 o 
   0   6   6        1.06       -2.37      2.37 o 
   1   6   6      609.51      669.33     17.23 o 
   2   6   6     1881.39     1856.61     46.01 o 
   3   6   6      173.95      185.54      7.50 o 
   4   6   6      748.59      717.91     30.84 o 
   5   6   6     1029.15     1027.63     32.43 o 
   6   6   6      265.76      284.27      9.48 o 
   7   6   6      247.56      268.85      8.69 o 
   8   6   6      161.14      159.07      5.13 o 
   9   6   6       13.18       16.18      3.55 o 
  10   6   6       57.73       68.27      4.34 o 
  11   6   6       13.36       19.33      3.95 o 
  12   6   6       42.89       46.17      3.95 o 
  13   6   6        6.29        2.37      5.52 o 
   0   7   6      310.03      295.78     10.66 o 
   1   7   6      479.67      565.45     12.85 o 
   2   7   6      125.63       97.89      3.55 o 
   3   7   6      182.80      174.48      5.92 o 
   4   7   6      133.27      135.38      6.32 o 
   5   7   6      445.89      464.09     14.61 o 
   6   7   6      456.05      484.61     13.82 o 
   7   7   6      448.18      468.39     19.35 o 
   8   7   6       20.30       19.73      3.95 o 
   9   7   6      201.57      206.44      6.32 o 
  10   7   6      112.10      117.61      4.74 o 
  11   7   6       19.04       14.99      3.55 o 
  12   7   6        5.61        8.29      5.13 o 
  13   7   6        9.74       17.36      5.92 o 
   0   8   6      152.28      153.55      4.74 o 
   1   8   6     1070.82     1116.53     24.01 o 
   2   8   6       69.50       74.98      3.55 o 
   3   8   6       62.91       63.54      3.55 o 
   4   8   6      233.98      226.21      6.32 o 
   5   8   6      172.20      166.18      5.53 o 
   6   8   6      227.04      206.46      7.50 o 
   7   8   6      129.15      136.16      5.13 o 
   8   8   6      527.06      563.99     16.19 o 
   9   8   6       57.69       56.04      4.34 o 
  10   8   6      278.25      301.20      9.87 o 
  11   8   6       56.82       64.32      3.95 o 
  12   8   6       29.86       33.94      5.52 o 
   0   9   6        1.74        1.58      3.16 o 
   1   9   6      478.21      431.72     10.86 o 
   2   9   6       96.70       79.72      3.95 o 
   3   9   6       36.00       29.99      3.55 o 
   4   9   6      423.20      436.38     12.64 o 
   5   9   6      164.95      162.22      5.92 o 
   6   9   6      207.47      215.52      7.11 o 
   7   9   6       26.62       31.17      3.55 o 
   8   9   6       41.48       37.49      3.95 o 
   9   9   6        2.73        4.34      3.55 o 
  10   9   6       67.74       73.79      3.95 o 
  11   9   6        8.15       10.26      5.13 o 
   0  10   6       34.08       36.30      3.95 o 
   1  10   6      264.21      258.96      5.84 o 
   2  10   6      312.48      296.91      8.69 o 
   3  10   6       69.61       60.77      3.95 o 
   4  10   6      314.79      281.11      8.69 o 
   5  10   6        5.75        6.31      3.16 o 
   6  10   6      239.39      237.64      7.50 o 
   7  10   6       85.51       86.03      4.34 o 
   8  10   6       16.68       15.78      3.55 o 
   9  10   6       45.12       44.20      3.95 o 
  10  10   6       46.41       53.27      5.92 o 
   0  11   6       25.70       20.91      3.95 o 
   1  11   6       89.79       75.19      3.95 o 
   2  11   6       69.79       62.75      4.34 o 
   3  11   6       23.85       24.86      3.55 o 
   4  11   6      197.29      192.23      5.53 o 
   5  11   6       13.22        9.08      3.55 o 
   6  11   6      129.30      133.40      4.74 o 
   7  11   6       28.20       37.88      3.55 o 
   8  11   6       30.28       36.30      3.55 o 
   9  11   6        9.57        5.92      4.74 o 
   0  12   6       49.58       53.67      3.95 o 
   1  12   6       51.02       49.71      4.34 o 
   2  12   6       13.84       13.81      3.55 o 
   3  12   6       19.54       19.73      3.55 o 
   4  12   6       53.65       54.85      3.95 o 
   5  12   6       26.87       23.28      3.55 o 
   6  12   6       61.03       61.56      3.95 o 
   7  12   6       37.39       35.12      5.13 o 
   8  12   6       10.30       11.05      5.13 o 
   0  13   6       20.53       24.07      3.55 o 
   1  13   6        3.36        4.94      2.36 o 
   2  13   6       20.40       20.52      3.55 o 
   3  13   6       41.67       35.91      3.55 o 
   4  13   6       24.33       25.65      3.55 o 
   5  13   6       24.56       23.28      4.74 o 
   6  13   6       33.66       22.10      5.13 o 
   7  13   6       47.71       55.64      5.92 o 
   0  14   6       34.36       46.56      5.52 o 
   1  14   6       24.81       26.91      3.63 o 
   2  14   6       12.24        8.68      4.74 o 
   3  14   6        8.09       18.15      4.74 o 
   4  14   6       55.44       65.11      5.52 o 
   5  14   6        8.64        5.52      5.13 o 
   1   0   7     2415.38     2605.79     39.25 o 
   2   0   7     1903.67     1924.52     42.13 o 
   3   0   7     9797.64    10569.05     98.36 o 
   4   0   7       30.63       25.26      2.76 o 
   5   0   7     5552.53     6037.69     82.60 o 
   6   0   7        4.42        1.18      2.76 o 
   7   0   7      601.60      610.13     28.45 o 
   8   0   7      269.58      302.83     10.27 o 
   9   0   7      288.47      305.19      9.48 o 
  10   0   7      138.30      133.40      5.13 o 
  11   0   7       34.82       25.65      3.95 o 
  12   0   7        1.30        0.39      3.55 o 
  13   0   7        0.01        1.58      3.55 o 
  14   0   7        0.94        5.13      5.52 o 
   0   1   7      357.03      336.85      8.10 o 
   1   1   7      288.49      275.67     13.78 o 
   2   1   7      776.17      777.80     20.57 o 
   3   1   7     3716.78     4219.55     44.51 o 
   4   1   7     2069.80     2378.79     85.79 o 
   5   1   7      206.38      202.69      4.93 o 
   6   1   7      885.90     1038.65     30.65 o 
   7   1   7      792.85      842.30     23.90 o 
   8   1   7      278.07      267.97      5.96 o 
   9   1   7       62.50       64.95      3.07 o 
  10   1   7       97.30       93.14      3.35 o 
  11   1   7      107.91      100.71      3.35 o 
  12   1   7      101.85      107.17      9.27 o 
  13   1   7        6.28        5.52      2.51 o 
  14   1   7        3.11        8.29      3.91 o 
   0   2   7      335.85      306.20     11.46 o 
   1   2   7     1963.74     1902.65     30.06 o 
   2   2   7      542.15      536.50     17.00 o 
   3   2   7      900.08      959.76     36.02 o 
   4   2   7      348.41      338.52     10.67 o 
   5   2   7     1444.52     1475.44     42.79 o 
   6   2   7      109.27      123.54      5.13 o 
   7   2   7      669.97      720.47     19.76 o 
   8   2   7      406.00      402.83     12.24 o 
   9   2   7      890.39      949.49     27.67 o 
  10   2   7       64.09       50.51      4.74 o 
  11   2   7      103.87       76.56      5.13 o 
  12   2   7       84.36       70.25      5.13 o 
  13   2   7        0.32        5.52      3.95 o 
  14   2   7       23.50       23.28      6.71 o 
   0   3   7      703.08      730.23     29.67 o 
   1   3   7     2307.65     2412.39     34.59 o 
   2   3   7     9582.51    10218.68     98.13 o 
   3   3   7     1259.77     1366.75     40.01 o 
   4   3   7     1416.01     1440.29     41.21 o 
   5   3   7       10.03       15.78      2.37 o 
   6   3   7      590.93      697.07     29.64 o 
   7   3   7      229.49      231.74      8.69 o 
   8   3   7      116.07      108.54      4.34 o 
   9   3   7     1724.79     1762.30     32.07 o 
  10   3   7      281.47      288.59      8.29 o 
  11   3   7      116.80      133.40      5.13 o 
  12   3   7       34.54       37.49      4.34 o 
  13   3   7       22.31       30.38      4.34 o 
  14   3   7       71.79       65.90      7.50 o 
   0   4   7        3.44        2.37      2.37 o 
   1   4   7     3672.04     3879.66     45.03 o 
   2   4   7      214.60      217.56      7.90 o 
   3   4   7      108.72      119.99      4.34 o 
   4   4   7     1399.29     1452.55     41.99 o 
   5   4   7      498.01      450.80     15.80 o 
   6   4   7      541.14      551.55     17.78 o 
   7   4   7     1249.80     1301.00     33.24 o 
   8   4   7       85.04       70.25      4.34 o 
   9   4   7      821.96      793.58     22.53 o 
  10   4   7       33.75       31.17      3.95 o 
  11   4   7        6.37        1.97      3.55 o 
  12   4   7       61.21       70.24      4.34 o 
  13   4   7       12.78       13.42      5.52 o 
   0   5   7       23.20       28.41      2.76 o 
   1   5   7      373.15      371.65     10.19 o 
   2   5   7     2951.02     2965.96     58.49 o 
   3   5   7        8.92        9.86      2.37 o 
   4   5   7      278.98      259.43      8.69 o 
   5   5   7      569.99      541.33     17.39 o 
   6   5   7      277.09      273.62      9.87 o 
   7   5   7      520.71      526.96     15.01 o 
   8   5   7      444.77      425.74     12.64 o 
   9   5   7       15.44       13.02      3.95 o 
  10   5   7       21.96       20.91      3.55 o 
  11   5   7       35.22       44.59      3.95 o 
  12   5   7        1.95        3.16      3.55 o 
  13   5   7       41.00       48.93      6.31 o 
   0   6   7     1039.75     1077.86     36.01 o 
   1   6   7      801.24      727.88     22.36 o 
   2   6   7      578.79      532.31     17.78 o 
   3   6   7      121.31      124.73      5.13 o 
   4   6   7       72.57       88.40      3.55 o 
   5   6   7      129.11      123.15      3.95 o 
   6   6   7      633.73      643.26     24.89 o 
   7   6   7      691.18      718.36     23.71 o 
   8   6   7      960.65      962.58     23.32 o 
   9   6   7      139.90      150.77      5.13 o 
  10   6   7      104.50      101.03      4.34 o 
  11   6   7       21.73       27.62      3.95 o 
  12   6   7       90.85      107.74      6.31 o 
  13   6   7        6.69       11.44      5.92 o 
   0   7   7      513.78      464.22     16.20 o 
   1   7   7      244.65      242.62      6.63 o 
   2   7   7      370.33      375.58     13.82 o 
   3   7   7        7.45       18.15      2.76 o 
   4   7   7      175.23      183.16      4.74 o 
   5   7   7      649.66      675.28     24.89 o 
   6   7   7      140.39      131.04      4.74 o 
   7   7   7      203.89      200.53      6.71 o 
   8   7   7      158.49      157.09      5.13 o 
   9   7   7      304.91      298.86      7.90 o 
  10   7   7       74.85       67.48      4.34 o 
  11   7   7        2.79        3.16      3.55 o 
  12   7   7       14.09       11.44      5.13 o 
   0   8   7       52.82       68.27      3.55 o 
   1   8   7      201.25      200.66      5.92 o 
   2   8   7      627.66      610.08     23.71 o 
   3   8   7        9.63        0.79      2.76 o 
   4   8   7      123.11      127.48      4.34 o 
   5   8   7      151.42      172.88      5.92 o 
   6   8   7      142.47      153.93      5.53 o 
   7   8   7       40.10       39.86      3.95 o 
   8   8   7      103.20      112.48      4.74 o 
   9   8   7       27.94       24.86      3.95 o 
  10   8   7       54.85       59.98      3.95 o 
  11   8   7       26.79       18.55      5.13 o 
  12   8   7        1.48        5.92      5.13 o 
   0   9   7      122.24      134.19      4.74 o 
   1   9   7       56.18       52.68      4.54 o 
   2   9   7       52.56       36.31      3.55 o 
   3   9   7       22.07       14.60      3.16 o 
   4   9   7      549.47      501.26     18.57 o 
   5   9   7       54.31       54.85      3.95 o 
   6   9   7      209.83      206.44      6.32 o 
   7   9   7       19.88       23.28      3.55 o 
   8   9   7        7.53       11.84      3.55 o 
   9   9   7       50.22       42.22      3.95 o 
  10   9   7        5.27        0.79      3.16 o 
  11   9   7       64.34       73.40      5.92 o 
   0  10   7      735.36      751.56     21.73 o 
   1  10   7      230.94      218.13      5.30 o 
   2  10   7       66.55       71.03      4.34 o 
   3  10   7      151.30      135.77      4.74 o 
   4  10   7      131.06      121.95      4.74 o 
   5  10   7       22.86       18.94      3.55 o 
   6  10   7       82.04       94.32      4.74 o 
   7  10   7       32.00       37.09      3.55 o 
   8  10   7       45.38       54.85      3.95 o 
   9  10   7       44.14       43.01      3.55 o 
  10  10   7       18.80       16.18      5.13 o 
   0  11   7      151.57      129.46      5.13 o 
   1  11   7       17.91       20.81      2.51 o 
   2  11   7       95.89       91.16      4.34 o 
   3  11   7       23.34       25.25      3.55 o 
   4  11   7      212.94      194.60      6.32 o 
   5  11   7        6.25        2.37      3.16 o 
   6  11   7      155.26      158.27      5.13 o 
   7  11   7       11.10        7.50      3.16 o 
   8  11   7      145.67      162.21      7.10 o 
   9  11   7       45.69       43.41      5.52 o 
   0  12   7      155.83      178.00      5.53 o 
   1  12   7       60.48       60.41      3.75 o 
   2  12   7       97.24      104.98      4.74 o 
   3  12   7       49.50       56.82      3.95 o 
   4  12   7       54.40       56.04      3.95 o 
   5  12   7       25.79       23.28      3.55 o 
   6  12   7        3.91        3.95      3.16 o 
   7  12   7       78.31       69.06      5.92 o 
   8  12   7       49.37       54.85      5.92 o 
   0  13   7       20.57       24.46      3.55 o 
   1  13   7       13.87        8.88      2.51 o 
   2  13   7       51.84       54.85      3.95 o 
   3  13   7       25.74       23.68      3.55 o 
   4  13   7        4.16       -1.97      4.34 o 
   5  13   7       21.23       23.68      5.13 o 
   6  13   7       29.04       28.02      5.13 o 
   1  14   7       80.32       97.14      9.08 o 
   2  14   7       12.05       14.99      4.74 o 
   3  14   7       84.77      106.16      6.31 o 
   4  14   7        2.99        1.58      4.73 o 
   0   0   8      736.93      744.59     28.88 o 
   1   0   8     1094.23     1132.29     49.71 o 
   2   0   8       52.37       53.67      2.76 o 
   3   0   8     3278.27     3434.31     60.21 o 
   4   0   8      179.93      208.85      6.71 o 
   5   0   8     2063.41     2137.26     51.19 o 
   6   0   8        5.95        0.79      2.76 o 
   7   0   8      217.02      260.16      9.08 o 
   8   0   8        4.43       -3.16      3.16 o 
   9   0   8      549.94      548.67     20.54 o 
  10   0   8      386.22      360.12     10.27 o 
  11   0   8       69.19       65.90      4.34 o 
  12   0   8       33.99       33.54      3.95 o 
  13   0   8        8.01        5.13      3.55 o 
  14   0   8        1.72        5.52      5.52 o 
   0   1   8      223.37      227.85      7.70 o 
   1   1   8      595.31      647.39     17.24 o 
   2   1   8     9019.18     9724.28    129.67 o 
   3   1   8      289.58      279.65     14.42 o 
   4   1   8     2835.07     3126.02     42.48 o 
   5   1   8      178.88      180.85      4.32 o 
   6   1   8        0.15        1.58      1.95 o 
   7   1   8      250.27      280.47     22.31 o 
   8   1   8       89.89       80.41     10.06 o 
   9   1   8      228.71      232.63      5.72 o 
  10   1   8        8.96       14.88      2.64 o 
  11   1   8      117.70      121.45      3.35 o 
  12   1   8       10.91       14.99      3.55 o 
  13   1   8        3.84        3.88      2.36 o 
  14   1   8       12.18       20.94      3.91 o 
   0   2   8      492.18      465.21     15.02 o 
   1   2   8     2332.15     2568.98     37.38 o 
   2   2   8     4432.38     4667.89     70.45 o 
   3   2   8     4679.45     5136.39     74.45 o 
   4   2   8      905.06      942.34     34.42 o 
   5   2   8      162.37      185.93      6.71 o 
   6   2   8        0.76        5.92      2.76 o 
   7   2   8     1065.05     1096.83     34.81 o 
   8   2   8       20.65       10.65      3.55 o 
   9   2   8      616.61      631.31     22.12 o 
  10   2   8      141.84      132.61      5.53 o 
  11   2   8       26.98       23.68      3.95 o 
  13   2   8        6.01       -3.16      5.52 o 
  14   2   8       12.55        4.74      5.92 o 
   0   3   8     2069.74     2065.14     49.26 o 
   1   3   8      647.02      600.32     13.41 o 
   2   3   8      614.93      619.48     19.37 o 
   3   3   8       63.17       43.41      2.76 o 
   4   3   8      426.66      454.30     15.80 o 
   5   3   8        0.07        7.50      2.37 o 
   6   3   8       47.72       38.28      3.55 o 
   7   3   8     2182.25     2228.29     42.42 o 
   8   3   8      196.93      171.71      5.53 o 
   9   3   8     1508.75     1567.49     30.08 o 
  10   3   8      175.55      173.28      5.92 o 
  11   3   8       79.48       68.67      4.34 o 
  12   3   8       19.92       27.62      3.55 o 
  13   3   8        9.23        9.86      5.52 o 
   0   4   8     1224.13     1349.68     43.17 o 
   1   4   8      498.61      541.53     20.55 o 
   2   4   8      516.63      518.07     17.78 o 
   3   4   8     1700.87     1930.24     47.18 o 
   4   4   8      701.52      668.46     31.62 o 
   5   4   8       17.45       15.78      2.76 o 
   6   4   8      269.65      294.14     10.27 o 
   7   4   8      123.29      112.09      4.34 o 
   8   4   8      392.30      419.77     13.43 o 
   9   4   8      558.94      529.69     18.56 o 
  10   4   8       94.21       91.16      4.74 o 
  11   4   8      255.18      286.59     10.66 o 
  12   4   8      103.57      124.71      4.74 o 
  13   4   8        5.93       11.44      5.52 o 
   0   5   8      961.17     1098.27     39.17 o 
   1   5   8     1681.91     1685.01     34.09 o 
   2   5   8      686.69      677.16     20.16 o 
   3   5   8      197.72      221.08      8.29 o 
   4   5   8      605.45      557.58     26.48 o 
   5   5   8      198.68      185.14      5.92 o 
   6   5   8      322.08      355.37     12.64 o 
   7   5   8     1172.18     1210.74     30.46 o 
   8   5   8     1330.32     1262.76     26.90 o 
   9   5   8      758.04      765.36     19.36 o 
  10   5   8       69.87       79.71      4.34 o 
  11   5   8        1.52        3.95      3.55 o 
  12   5   8       16.22       12.23      3.55 o 
  13   5   8        3.61        1.18      5.52 o 
   0   6   8        2.10        3.55      2.37 o 
   1   6   8      132.66      132.48      5.13 o 
   2   6   8      561.01      539.35     17.78 o 
   3   6   8       41.44       43.01      3.16 o 
   4   6   8       77.98       83.67      3.55 o 
   5   6   8      294.18      315.87     10.66 o 
   6   6   8      182.25      165.00      6.32 o 
   7   6   8      726.58      731.42     22.52 o 
   8   6   8      146.61      148.80      5.13 o 
   9   6   8       81.84       86.82      4.74 o 
  10   6   8        7.42        8.29      3.55 o 
  11   6   8       99.75      112.47      4.74 o 
  12   6   8       42.89       55.64      5.52 o 
   0   7   8      686.86      776.61     30.83 o 
   1   7   8       42.90       47.83      2.23 o 
   2   7   8     1090.32      961.24     30.85 o 
   3   7   8      178.26      188.29      5.92 o 
   4   7   8       13.71       14.99      3.16 o 
   5   7   8      102.93       98.27      4.34 o 
   6   7   8      746.74      754.76     22.92 o 
   7   7   8       16.66       16.97      3.55 o 
   8   7   8      181.68      184.72      6.32 o 
   9   7   8       90.87       94.32      4.34 o 
  10   7   8       50.94       56.43      3.95 o 
  11   7   8       54.89       73.00      3.95 o 
  12   7   8       15.99       22.10      5.52 o 
   0   8   8       64.14       58.01      3.55 o 
   1   8   8      170.54      149.02      3.35 o 
   2   8   8        6.68        4.74      3.16 o 
   3   8   8      576.55      609.57     22.52 o 
   4   8   8      269.94      258.59      8.69 o 
   5   8   8      350.57      337.20      9.48 o 
   6   8   8      182.94      189.07      5.92 o 
   7   8   8      462.72      474.29     15.80 o 
   8   8   8      203.02      194.99      5.92 o 
   9   8   8       72.27       76.16      4.34 o 
  10   8   8       21.68       25.25      3.55 o 
  11   8   8       26.76       31.96      5.13 o 
   0   9   8       21.78       20.52      3.55 o 
   1   9   8       40.41       38.42      2.51 o 
   2   9   8      150.87      161.83      5.92 o 
   3   9   8       61.30       58.01      3.95 o 
   4   9   8       59.00       65.11      3.95 o 
   5   9   8       59.62       54.06      3.95 o 
   6   9   8       48.81       50.51      3.95 o 
   7   9   8       62.16       66.30      3.95 o 
   8   9   8       42.49       34.73      3.95 o 
   9   9   8       28.13       40.25      3.55 o 
  11   9   8        9.66       13.81      5.52 o 
   0  10   8        1.54        3.55      3.55 o 
   1  10   8       59.21       64.19      2.92 o 
   2  10   8      196.62      208.41      6.32 o 
   3  10   8       65.31       59.19      3.95 o 
   4  10   8       20.04       14.21      3.55 o 
   5  10   8      194.53      183.15      5.92 o 
   6  10   8       38.23       36.70      3.95 o 
   7  10   8        0.84        1.97      3.16 o 
   8  10   8       14.87       15.78      3.16 o 
   9  10   8       97.33      115.63      6.31 o 
  10  10   8       11.56       18.94      5.13 o 
   0  11   8       94.25       91.95      4.74 o 
   1  11   8      178.44      177.22      3.91 o 
   2  11   8       28.02       20.91      3.55 o 
   3  11   8       69.41       71.43      4.34 o 
   4  11   8      254.27      266.85      7.11 o 
   5  11   8        0.70       -3.16      3.16 o 
   6  11   8      238.19      247.50      9.08 o 
   7  11   8       62.18       58.40      3.95 o 
   8  11   8       74.06       72.61      5.92 o 
   9  11   8       45.60       53.27      5.92 o 
   0  12   8       31.67       32.36      3.95 o 
   1  12   8       27.52       24.70      2.51 o 
   2  12   8       63.09       61.56      3.95 o 
   3  12   8       38.58       30.38      3.55 o 
   4  12   8       57.12       56.82      3.95 o 
   5  12   8       36.32       35.91      3.55 o 
   6  12   8       31.59       42.62      5.13 o 
   7  12   8       30.82       22.10      5.13 o 
   0  13   8       27.61       22.49      3.55 o 
   1  13   8       45.15       36.58      3.16 o 
   2  13   8        7.82        6.31      3.16 o 
   3  13   8       20.52       18.94      4.34 o 
   4  13   8       10.99       11.05      4.74 o 
   5  13   8       46.90       53.27      5.52 o 
   6  13   8       14.03        9.86      4.74 o 
   0  14   8       13.73        8.68      5.13 o 
   1  14   8        0.59        3.35      3.35 o 
   2  14   8       26.45       28.41      5.13 o 
   3  14   8       15.02       18.15      4.74 o 
   1   0   9       29.89       20.98      1.80 o 
   2   0   9     2157.56     2515.16     52.43 o 
   3   0   9     1766.01     1874.47     48.79 o 
   4   0   9     1904.85     1992.00     49.58 o 
   5   0   9      464.35      505.67     16.59 o 
   6   0   9       72.85       70.64      3.95 o 
   7   0   9      269.11      320.99     10.66 o 
   8   0   9      113.15       94.72      4.34 o 
   9   0   9      723.44      720.72     22.13 o 
  10   0   9       63.03       74.98      4.34 o 
  11   0   9      237.10      254.21      7.11 o 
  12   0   9       16.95       16.18      3.55 o 
  13   0   9       30.73       33.15      5.52 o 
   0   1   9      199.18      182.85      4.60 o 
   1   1   9      191.06      215.13      3.76 o 
   2   1   9      191.06      187.60      5.44 o 
   3   1   9     1931.18     2151.06     44.44 o 
   4   1   9      265.12      243.99      6.84 o 
   5   1   9      816.70      919.34     40.92 o 
   6   1   9      275.13      305.02      7.64 o 
   7   1   9      123.29      108.96      3.35 o 
   8   1   9       45.73       41.47      8.48 o 
   9   1   9      111.38      101.91      5.33 o 
  10   1   9       59.06       60.90      3.20 o 
  11   1   9       32.54       39.46      2.79 o 
  12   1   9       17.52       24.57      2.79 o 
  13   1   9        1.39        3.95      3.63 o 
   0   2   9        3.56       -1.18      2.37 o 
   1   2   9      452.19      513.22     11.98 o 
   2   2   9      570.14      645.44     32.02 o 
   3   2   9      319.68      322.27     12.24 o 
   4   2   9      638.49      713.83     32.41 o 
   5   2   9      362.23      312.79     12.24 o 
   6   2   9       33.26       20.52      3.55 o 
   7   2   9       65.83       53.67      3.95 o 
   8   2   9      775.42      835.86     26.08 o 
   9   2   9      141.64      136.17      5.53 o 
  10   2   9      106.52      101.03      5.13 o 
  11   2   9       24.53       21.70      3.95 o 
  12   2   9       41.74       43.01      4.34 o 
  13   2   9       48.78       51.30      5.92 o 
   0   3   9       54.13       71.83      3.16 o 
   1   3   9      867.38      964.86     27.12 o 
   2   3   9     3552.74     3769.93     66.16 o 
   3   3   9     1014.78     1096.41     39.17 o 
   4   3   9      645.54      660.44     29.64 o 
   5   3   9       86.26       86.83      3.55 o 
   6   3   9      308.50      316.28     10.27 o 
   7   3   9      261.26      253.86      8.69 o 
   8   3   9      518.57      557.33     20.54 o 
   9   3   9      157.23      157.09      5.53 o 
  10   3   9      218.27      238.42      6.71 o 
  11   3   9       71.36       60.77      4.34 o 
  12   3   9       20.78       14.99      3.55 o 
  13   3   9        0.87       -1.18      5.13 o 
   0   4   9       50.21       61.17      3.16 o 
   1   4   9     1160.84     1187.22     27.99 o 
   2   4   9      264.79      299.30     12.24 o 
   3   4   9       10.66        7.89      2.76 o 
   4   4   9      270.11      257.04     10.66 o 
   5   4   9      134.03      130.25      5.53 o 
   6   4   9      326.63      313.92     11.45 o 
   7   4   9      572.16      586.25     22.91 o 
   8   4   9      141.62      134.59      5.92 o 
   9   4   9       18.12       23.28      3.95 o 
  10   4   9        2.62        4.73      3.55 o 
  11   4   9       38.32       41.04      3.95 o 
  12   4   9       13.67       13.42      3.55 o 
  13   4   9       43.12       39.07      5.92 o 
   0   5   9     1041.37     1114.53     36.00 o 
   1   5   9       48.30       49.56      2.23 o 
   2   5   9      474.88      498.95     15.80 o 
   3   5   9      130.74      135.38      3.95 o 
   4   5   9      146.61      143.28      5.53 o 
   5   5   9       37.84       43.01      3.55 o 
   6   5   9      172.06      198.55      6.71 o 
   7   5   9       74.23       77.74      4.34 o 
   8   5   9      109.15      113.66      4.74 o 
   9   5   9       98.15       92.35      4.74 o 
  10   5   9        1.18        1.18      3.16 o 
  11   5   9       54.69       59.19      3.95 o 
  12   5   9       54.82       50.51      5.52 o 
  13   5   9       28.37       35.51      5.92 o 
   0   6   9      295.71      260.21      9.87 o 
   1   6   9       37.70       33.44      2.23 o 
   2   6   9      348.44      360.55     11.06 o 
   3   6   9      108.35      107.35      3.95 o 
   4   6   9      246.50      254.64      8.29 o 
   6   6   9      331.36      334.83     10.27 o 
   7   6   9      316.16      328.09      9.87 o 
   8   6   9      361.82      351.41      9.87 o 
   9   6   9      195.04      189.07      5.92 o 
  10   6   9      113.62      118.79      4.74 o 
  11   6   9       10.64       10.65      3.55 o 
  12   6   9       10.51       12.63      5.13 o 
   0   7   9      148.36      132.62      4.34 o 
   1   7   9      645.56      630.86     32.40 o 
   2   7   9      108.65      107.75      3.95 o 
   3   7   9       41.30       39.86      3.55 o 
   4   7   9       43.19       51.69      3.55 o 
   5   7   9      617.14      584.70     20.94 o 
   6   7   9       71.97       67.48      4.34 o 
   7   7   9        0.69        3.55      3.55 o 
   8   7   9        4.69       14.60      3.55 o 
   9   7   9      119.31      131.82      4.74 o 
  10   7   9       10.52        3.55      3.16 o 
  11   7   9        9.16       10.26      5.13 o 
  12   7   9        8.98        9.47      5.13 o 
   0   8   9      110.50      116.03      4.74 o 
   1   8   9     1462.41     1437.63     23.09 o 
   2   8   9      101.77      100.64      4.34 o 
   3   8   9      132.76      131.83      4.74 o 
   4   8   9       23.42       24.47      3.55 o 
   5   8   9       83.73       75.77      4.34 o 
   6   8   9       35.78       39.86      3.95 o 
   7   8   9        8.02       11.44      3.55 o 
   8   8   9       21.67       15.39      3.55 o 
   9   8   9       21.90       17.76      3.55 o 
  10   8   9       19.08       24.86      3.16 o 
  11   8   9       28.49       37.49      5.52 o 
   0   9   9       34.55       26.04      3.95 o 
   1   9   9      311.42      288.88      9.87 o 
   2   9   9       22.16       20.52      3.55 o 
   3   9   9       40.63       46.17      3.95 o 
   4   9   9      152.85      151.96      5.13 o 
   5   9   9       64.54       68.27      4.34 o 
   6   9   9       68.86       79.71      4.34 o 
   7   9   9      110.57      115.24      4.74 o 
   8   9   9       22.00       18.94      3.55 o 
   9   9   9        7.56        3.95      3.16 o 
  10   9   9        7.46        3.95      4.74 o 
   0  10   9        1.27       -2.37      3.55 o 
   1  10   9     1211.10     1129.34     16.08 o 
   2  10   9       18.90       13.42      3.55 o 
   3  10   9      279.27      278.71      7.90 o 
   4  10   9       46.27       41.43      3.95 o 
   5  10   9       52.39       50.91      3.95 o 
   6  10   9       76.45       74.59      4.34 o 
   7  10   9        5.60        7.50      3.16 o 
   8  10   9        2.62       10.65      3.16 o 
   9  10   9        2.77       -0.39      4.73 o 
   0  11   9       17.65       13.81      3.55 o 
   1  11   9       60.16       42.63      2.96 o 
   2  11   9       51.70       58.40      3.95 o 
   3  11   9        1.51       -0.79      3.16 o 
   4  11   9        7.04       10.26      3.55 o 
   5  11   9       35.71       37.49      3.55 o 
   6  11   9        6.40        7.10      3.16 o 
   7  11   9       20.32       16.57      4.74 o 
   8  11   9        4.56       -3.95      4.73 o 
   0  12   9        0.13        1.58      3.55 o 
   1  12   9      209.31      209.54      4.89 o 
   2  12   9        3.40        6.71      3.16 o 
   3  12   9       90.77       92.74      4.34 o 
   4  12   9       36.50       40.64      3.55 o 
   5  12   9       14.07       16.18      4.34 o 
   6  12   9       48.94       58.01      5.52 o 
   7  12   9       13.33       14.99      5.13 o 
   0  13   9        0.55        3.55      4.73 o 
   1  13   9        2.45       -0.20     10.06 o 
   2  13   9       32.02       30.78      5.13 o 
   3  13   9        0.95       -2.76      4.34 o 
   4  13   9       13.73       11.84      4.74 o 
   5  13   9        3.88        7.50      4.34 o 
   0  14   9        7.08        7.89      5.13 o 
   1  14   9       13.12        8.95      3.48 o 
   2  14   9       13.79       14.99      5.13 o 
   0   0  10      248.87      228.23      8.69 o 
   1   0  10      585.69      601.47     14.90 o 
   2   0  10       55.33       59.20      3.16 o 
   3   0  10       74.44       89.59      3.95 o 
   4   0  10       49.92       48.14      3.16 o 
   5   0  10       30.96       27.23      3.16 o 
   6   0  10        0.16       -2.37      2.76 o 
   7   0  10       24.70       21.70      3.55 o 
   8   0  10        8.82        4.34      3.55 o 
   9   0  10      180.98      180.38      5.53 o 
  10   0  10       45.35       39.46      4.34 o 
  11   0  10      259.71      234.09      6.32 o 
  12   0  10      118.71      131.81      4.74 o 
  13   0  10        2.85        4.34      5.13 o 
   0   1  10     1622.55     1699.65     33.64 o 
   1   1  10      984.22     1071.65     29.67 o 
   2   1  10     1012.93     1106.13     27.83 o 
   3   1  10      896.18      968.63     26.40 o 
   4   1  10      638.38      614.59     14.18 o 
   5   1  10       92.46       80.93      2.64 o 
   6   1  10      105.80      111.87      3.20 o 
   7   1  10       44.46       32.21      3.75 o 
   8   1  10       58.58       72.25      5.52 o 
   9   1  10      139.21      148.05     10.06 o 
  10   1  10      366.77      382.85     15.00 o 
  11   1  10       58.64       62.97      3.07 o 
  12   1  10       58.47       71.43      3.07 o 
  13   1  10       11.15       10.65      3.63 o 
   0   2  10       36.12       40.25      2.76 o 
   1   2  10      118.24      107.65      6.51 o 
   2   2  10      264.73      284.30      9.48 o 
   3   2  10      102.89      101.43      4.74 o 
   4   2  10        3.14        4.34      2.76 o 
   5   2  10      118.99      105.78      3.95 o 
   6   2  10      542.10      537.28     16.59 o 
   7   2  10      272.94      328.48     10.26 o 
   8   2  10       52.13       29.20      3.95 o 
   9   2  10      205.57      199.34      5.92 o 
  10   2  10      278.79      296.47      7.90 o 
  11   2  10      167.16      156.30      5.53 o 
  12   2  10       22.74       19.34      3.95 o 
  13   2  10        9.47        6.71      5.52 o 
   0   3  10     1933.20     1822.60     47.20 o 
   1   3  10      277.82      303.97      8.88 o 
   2   3  10      122.03      116.04      4.34 o 
   3   3  10       11.49        7.89      2.37 o 
   4   3  10       22.00       15.39      2.76 o 
   5   3  10      172.55      186.71      7.50 o 
   6   3  10      436.35      454.99     13.43 o 
   7   3  10      133.55      125.51      5.13 o 
   8   3  10      228.72      232.12      7.50 o 
   9   3  10       32.02       16.97      3.95 o 
  10   3  10      574.86      588.90     15.80 o 
  11   3  10       19.44       13.81      3.95 o 
  12   3  10       49.91       42.22      5.92 o 
  13   3  10       20.21       14.21      5.92 o 
   0   4  10     1306.40     1215.04     38.40 o 
   1   4  10      572.84      527.46     12.82 o 
   2   4  10      117.97       97.88      4.34 o 
   3   4  10     1349.40     1227.60     38.00 o 
   4   4  10       88.27       81.69      3.95 o 
   5   4  10      239.78      250.30      9.08 o 
   6   4  10       45.16       46.96      3.95 o 
   7   4  10       61.55       54.46      4.34 o 
   8   4  10      288.55      260.96      7.50 o 
   9   4  10      139.11      133.01      5.13 o 
  10   4  10      147.92      133.01      5.13 o 
  11   4  10       44.70       36.30      3.95 o 
  12   4  10       63.09       64.72      5.92 o 
  13   4  10        0.39        6.71      5.52 o 
   0   5  10       47.98       34.73      3.16 o 
   1   5  10      296.61      303.52      6.68 o 
   2   5  10     1666.17     1656.25     41.59 o 
   3   5  10      275.76      270.06      9.48 o 
   4   5  10      536.13      553.07     16.20 o 
   5   5  10      125.97      125.12      4.34 o 
   6   5  10        7.32       11.05      3.55 o 
   7   5  10       53.36       54.85      3.95 o 
   8   5  10      219.13      217.50      7.11 o 
   9   5  10       62.96       62.35      4.34 o 
  10   5  10       84.54       94.71      4.34 o 
  11   5  10       39.05       36.30      3.95 o 
  12   5  10        4.94        6.31      4.73 o 
   0   6  10     1062.09     1078.23     32.83 o 
   1   6  10       56.05       46.27      4.74 o 
   2   6  10      854.12      927.85     28.46 o 
   3   6  10       65.25       74.19      3.95 o 
   4   6  10      133.33      119.59      4.34 o 
   5   6  10      277.31      289.39      9.87 o 
   6   6  10      473.17      480.65     18.96 o 
   7   6  10       64.68       67.88      4.34 o 
   8   6  10       35.05       34.73      3.95 o 
   9   6  10       47.17       37.49      3.95 o 
  10   6  10       11.02       16.57      3.55 o 
  11   6  10       30.40       23.28      5.52 o 
  12   6  10        9.30        2.37      5.13 o 
   0   7  10     1437.12     1409.82     32.85 o 
   1   7  10      137.84      127.70      3.20 o 
   2   7  10       61.44       58.41      3.55 o 
   3   7  10       71.90       67.88      3.95 o 
   4   7  10       10.79        7.89      3.16 o 
   5   7  10       40.26       33.15      3.55 o 
   6   7  10      201.64      193.42      5.53 o 
   7   7  10      128.04      125.90      5.13 o 
   8   7  10      164.02      159.06      5.13 o 
   9   7  10       16.27       11.05      3.55 o 
  10   7  10       48.09       43.41      3.55 o 
  11   7  10       64.23       71.82      5.92 o 
   0   8  10     1136.49     1166.28     28.08 o 
   1   8  10       10.50       17.36      2.51 o 
   2   8  10      446.93      485.76     18.96 o 
   3   8  10       69.71       74.59      3.95 o 
   4   8  10      247.51      213.17      7.50 o 
   5   8  10       72.15       63.93      3.95 o 
   6   8  10      644.21      702.76     17.78 o 
   7   8  10        9.69        3.55      3.55 o 
   8   8  10       36.77       41.04      3.95 o 
   9   8  10      127.32      130.24      4.74 o 
  10   8  10       87.56       88.00      5.92 o 
  11   8  10      110.94      126.29      7.10 o 
   0   9  10      744.73      873.65     22.13 o 
   1   9  10       26.63       23.11      4.74 o 
   2   9  10      280.93      278.32      8.29 o 
   3   9  10       33.11       36.70      3.95 o 
   4   9  10      238.08      222.24      7.11 o 
   5   9  10       98.34       94.72      4.74 o 
   6   9  10       46.84       37.09      3.95 o 
   7   9  10       16.85       21.70      3.55 o 
   8   9  10      116.62      128.26      4.74 o 
   9   9  10       17.85       14.21      4.74 o 
  10   9  10       20.26       24.07      5.13 o 
   0  10  10       22.55       21.70      3.95 o 
   1  10  10       63.77       66.10      3.07 o 
   2  10  10       92.47       84.06      4.34 o 
   3  10  10      221.22      202.50      6.71 o 
   4  10  10        3.59        3.16      3.16 o 
   5  10  10       86.47       89.98      4.34 o 
   6  10  10      162.24      145.24      5.13 o 
   7  10  10        1.47       -1.97      3.16 o 
   8  10  10       14.25       18.15      4.74 o 
   9  10  10       25.66       18.94      5.13 o 
   0  11  10       16.95       15.78      3.55 o 
   1  11  10       64.26       75.11      3.16 o 
   2  11  10       28.73       25.65      3.55 o 
   3  11  10       47.36       51.30      3.95 o 
   4  11  10       83.91       85.24      4.34 o 
   6  11  10       17.12       20.52      3.16 o 
   7  11  10       61.51       70.64      5.52 o 
   8  11  10        0.74       -1.58      4.73 o 
   0  12  10       10.01        8.29      3.16 o 
   1  12  10       12.55        8.32      2.96 o 
   2  12  10       30.64       28.41      3.55 o 
   3  12  10       32.75       36.30      3.55 o 
   4  12  10       46.63       42.22      5.13 o 
   5  12  10       59.96       70.24      5.52 o 
   6  12  10       12.39       22.49      4.74 o 
   0  13  10       23.04       33.94      5.52 o 
   1  13  10        4.68        6.07      3.55 o 
   2  13  10       11.19       15.78      4.74 o 
   3  13  10       12.41       13.81      4.74 o 
   4  13  10        0.36        5.52      4.34 o 
   1   0  11      455.87      528.44     26.07 o 
   2   0  11       54.47       59.98      3.16 o 
   3   0  11       15.94       27.23      3.16 o 
   4   0  11       36.16       44.59      3.16 o 
   5   0  11      860.34      846.45     29.26 o 
   6   0  11       34.69       51.30      3.95 o 
   7   0  11      199.93      222.24      7.11 o 
   8   0  11        4.30        9.08      3.55 o 
   9   0  11      314.86      306.37      9.48 o 
  10   0  11       49.09       48.93      4.34 o 
  11   0  11       19.55       26.83      3.95 o 
  12   0  11       37.25       33.15      5.52 o 
  13   0  11       39.63       60.37      6.31 o 
   0   1  11        3.18       11.84      9.08 o 
   1   1  11      142.99      151.91      2.70 o 
   2   1  11      428.02      426.04     13.23 o 
   3   1  11      584.45      625.86     13.83 o 
   4   1  11      177.68      204.30      5.33 o 
   5   1  11       99.02       83.53      2.79 o 
   6   1  11      313.93      323.92      7.95 o 
   7   1  11       77.24       80.21      9.27 o 
   8   1  11       16.42        9.70      2.64 o 
   9   1  11      348.44      363.12      9.48 o 
  10   1  11       50.84       52.37      5.92 o 
  11   1  11       28.03       22.99      3.16 o 
  12   1  11       32.14       47.74      4.04 o 
  13   1  11        0.22       -1.58      3.91 o 
   0   2  11      302.57      294.19      9.08 o 
   1   2  11      556.85      568.47     13.41 o 
   2   2  11      527.76      494.67     16.99 o 
   3   2  11      326.19      356.59     12.64 o 
   4   2  11       15.19       11.05      3.16 o 
   5   2  11      123.34      111.70      4.34 o 
   6   2  11       20.98       17.36      3.55 o 
   7   2  11       43.33       52.48      4.34 o 
   8   2  11       74.55       49.33      4.34 o 
   9   2  11       11.72       11.05      3.95 o 
  10   2  11       68.84       63.14      4.74 o 
  12   2  11       16.23       26.83      5.52 o 
  13   2  11       17.40       11.05      5.92 o 
   0   3  11       34.64       41.43      3.16 o 
   1   3  11       10.62       13.46      1.95 o 
   2   3  11      140.30      116.84      3.95 o 
   3   3  11      113.42      119.20      3.95 o 
   4   3  11      356.62      342.38     12.24 o 
   5   3  11      259.36      266.89      9.08 o 
   6   3  11       48.39       41.04      3.95 o 
   7   3  11      143.65      139.33      5.13 o 
   8   3  11      219.12      214.74      7.50 o 
   9   3  11      287.26      288.58      9.08 o 
  10   3  11      150.03      125.11      5.13 o 
  11   3  11       21.63       14.60      3.95 o 
  12   3  11       13.62        8.29      5.13 o 
   0   4  11      346.60      325.80     11.85 o 
   1   4  11       88.26       77.97      2.51 o 
   2   4  11      374.90      392.16     13.43 o 
   3   4  11      792.57      857.00     31.62 o 
   4   4  11      133.92      126.30      4.34 o 
   5   4  11      266.34      258.99      8.29 o 
   6   4  11       34.52       31.17      3.95 o 
   7   4  11       91.65       75.77      4.34 o 
   8   4  11      199.09      178.02      5.92 o 
   9   4  11      284.11      285.03      8.29 o 
  10   4  11       22.71       24.07      3.55 o 
  11   4  11       63.39       61.17      4.34 o 
   0   5  11        5.08        4.74      2.76 o 
   1   5  11      221.07      239.39     12.63 o 
   2   5  11     1205.61     1167.15     32.05 o 
   3   5  11      940.12      845.34     27.68 o 
   4   5  11      164.43      172.10      5.53 o 
   5   5  11      241.25      245.55      8.69 o 
   6   5  11      190.43      209.20      7.11 o 
   7   5  11       84.73       84.85      4.34 o 
   8   5  11      176.64      182.75      5.92 o 
   9   5  11       34.11       37.88      3.95 o 
  10   5  11       50.53       46.17      3.95 o 
  12   5  11       19.13       16.18      5.52 o 
   0   6  11       11.55       15.78      3.16 o 
   1   6  11     1473.17     1485.43     36.22 o 
   2   6  11      136.88      140.51      4.74 o 
   3   6  11      164.99      153.94      4.74 o 
   4   6  11      116.79      112.88      4.74 o 
   5   6  11       81.94       76.96      4.34 o 
   6   6  11      141.14      144.45      5.13 o 
   7   6  11      164.80      157.09      5.53 o 
   8   6  11       81.90       78.93      4.34 o 
   9   6  11      101.13       96.69      4.74 o 
  10   6  11       56.36       58.40      3.95 o 
  11   6  11       71.47       68.66      6.31 o 
   0   7  11       78.23       73.01      4.34 o 
   1   7  11      696.78      708.63     16.76 o 
   2   7  11       45.33       44.99      3.95 o 
   3   7  11      502.11      502.80     19.35 o 
   4   7  11      171.89      178.41      5.13 o 
   5   7  11        0.71        0.79      3.16 o 
   6   7  11       86.68       76.56      4.34 o 
   7   7  11       32.35       32.36      3.95 o 
   8   7  11      106.00      121.55      4.74 o 
   9   7  11      198.01      205.25      5.53 o 
  10   7  11       57.65       65.51      5.52 o 
  11   7  11       35.38       28.02      5.92 o 
   0   8  11      722.47      713.21     20.94 o 
   1   8  11     1069.84     1055.12     17.61 o 
   2   8  11      285.91      266.49      8.29 o 
   3   8  11       58.13       66.69      3.95 o 
   4   8  11      157.71      166.17      5.13 o 
   5   8  11       69.16       68.27      4.34 o 
   6   8  11       60.74       74.19      4.34 o 
   7   8  11      120.96      119.98      4.74 o 
   8   8  11       51.61       50.51      3.95 o 
   9   8  11       27.30       29.59      5.13 o 
  10   8  11       63.89       70.64      5.92 o 
   0   9  11      269.18      272.39      7.50 o 
   1   9  11      242.17      234.56     14.61 o 
   2   9  11      241.31      211.98      5.92 o 
   3   9  11       36.61       30.38      3.55 o 
   4   9  11      253.48      230.14      6.71 o 
   5   9  11       53.34       55.25      3.95 o 
   6   9  11      104.69      118.39      4.74 o 
   7   9  11       70.71       80.90      4.34 o 
   8   9  11        7.42        9.47      3.16 o 
   9   9  11       48.95       50.12      5.52 o 
   0  10  11      783.22      739.26     16.99 o 
   1  10  11      471.01      468.40      9.63 o 
   2  10  11      100.45       96.29      4.34 o 
   3  10  11        7.62        5.13      3.16 o 
   5  10  11       39.63       43.01      3.95 o 
   6  10  11       68.06       74.98      4.34 o 
   7  10  11       47.74       43.41      5.13 o 
   8  10  11       39.73       44.59      5.52 o 
   0  11  11      123.27      121.56      4.74 o 
   1  11  11       21.54       21.73      2.51 o 
   2  11  11       67.99       76.16      4.34 o 
   3  11  11        5.61        3.95      3.16 o 
   4  11  11       86.31       80.11      3.95 o 
   5  11  11       22.21       26.83      3.16 o 
   6  11  11       56.05       54.85      5.13 o 
   7  11  11        7.87       14.99      5.13 o 
   0  12  11        9.13        7.10      3.16 o 
   1  12  11       26.76       27.66      2.56 o 
   2  12  11       13.68        8.68      4.34 o 
   3  12  11        0.73        3.55      4.34 o 
   4  12  11       43.30       56.82      5.52 o 
   5  12  11        8.00        7.89      4.74 o 
   0  13  11       70.24       66.69      6.31 o 
   1  13  11        8.75        2.41      3.75 o 
   2  13  11       33.47       29.20      5.52 o 
   3  13  11        4.65        4.73      4.73 o 
   0   0  12      103.85      110.12      4.74 o 
   1   0  12       30.12       28.62      2.23 o 
   2   0  12      161.25      149.21      5.53 o 
   3   0  12      347.57      341.98     11.06 o 
   4   0  12        3.02       -2.76      2.76 o 
   5   0  12       27.91       37.49      3.55 o 
   6   0  12       80.73       84.06      4.34 o 
   7   0  12      108.07      108.53      4.74 o 
   8   0  12      180.35      182.75      5.92 o 
   9   0  12       77.69       81.29      4.74 o 
  10   0  12       24.11       25.25      3.95 o 
  11   0  12       27.68       29.99      3.95 o 
  12   0  12      106.81      110.50      6.71 o 
   0   1  12        5.20        1.97      1.95 o 
   1   1  12       43.95       49.21      2.62 o 
   2   1  12      542.07      569.34     12.56 o 
   3   1  12      128.85      125.62      6.12 o 
   4   1  12      117.35      111.88      6.51 o 
   5   1  12       13.04       14.36      2.76 o 
   6   1  12        5.05        9.08      3.55 o 
   7   1  12      274.34      267.22      6.00 o 
   8   1  12       17.45       17.74      2.79 o 
   9   1  12      152.49      142.36      3.76 o 
  10   1  12       32.49       25.87      3.95 o 
  11   1  12        0.54        3.55      2.51 o 
  12   1  12        1.83        0.19      3.76 o 
   1   2  12      377.82      417.81     10.27 o 
   2   2  12      214.19      228.18      7.90 o 
   3   2  12      370.22      365.69     13.03 o 
   4   2  12       22.56       24.47      3.16 o 
   5   2  12       79.81       71.43      4.34 o 
   6   2  12       64.27       66.69      4.74 o 
   7   2  12      217.59      215.53      7.50 o 
   8   2  12       57.86       38.67      4.34 o 
   9   2  12      176.21      181.17      5.92 o 
  10   2  12       79.92       65.90      4.74 o 
  11   2  12       41.87       35.91      3.95 o 
  12   2  12       33.38       31.96      5.92 o 
   0   3  12      491.21      476.01     14.22 o 
   1   3  12       73.01       76.76      2.76 o 
   2   3  12       27.49       28.02      3.16 o 
   3   3  12        0.19       -2.76      2.76 o 
   4   3  12       37.01       26.83      3.16 o 
   5   3  12       79.91       72.61      3.95 o 
   6   3  12      403.91      441.89     12.24 o 
   7   3  12      265.43      251.08      7.50 o 
   8   3  12       13.24       13.02      3.55 o 
   9   3  12      116.50      121.95      5.13 o 
  10   3  12       46.84       42.22      4.34 o 
  11   3  12       56.16       47.75      3.95 o 
  12   3  12       24.98       29.59      5.52 o 
   0   4  12       17.50       11.44      3.16 o 
   1   4  12       76.36       73.83      2.79 o 
   2   4  12      255.69      243.20      8.69 o 
   3   4  12      554.61      515.54     22.91 o 
   4   4  12      126.53      110.51      4.74 o 
   5   4  12      487.11      507.53     19.75 o 
   6   4  12       60.72       60.38      4.34 o 
   7   4  12      250.63      254.62      7.90 o 
   8   4  12       12.49       11.84      3.55 o 
   9   4  12       49.30       43.80      4.34 o 
  10   4  12       33.27       22.10      3.95 o 
  11   4  12       25.04       22.49      5.52 o 
  12   4  12        3.41        1.18      5.13 o 
   0   5  12     1029.96      979.94     29.26 o 
   1   5  12       88.42      107.95      3.07 o 
   2   5  12     2011.21     1954.73     38.44 o 
   3   5  12      254.96      260.17      8.29 o 
   4   5  12      404.72      407.14     18.56 o 
   5   5  12        0.29        0.79      3.16 o 
   6   5  12       80.68       79.32      4.74 o 
   7   5  12      306.83      273.99      8.69 o 
   8   5  12       72.21       61.96      4.34 o 
   9   5  12      149.95      170.11      5.13 o 
  10   5  12       54.31       52.48      3.95 o 
  11   5  12       13.28       13.02      5.13 o 
   0   6  12      174.28      174.07      5.13 o 
   1   6  12      176.87      190.21      6.71 o 
   2   6  12        0.75        1.58      3.16 o 
   3   6  12      664.52      638.88     21.73 o 
   4   6  12      258.19      268.45      9.08 o 
   5   6  12      324.51      346.26     10.66 o 
   6   6  12      154.52      170.11      5.53 o 
   7   6  12      146.16      148.40      5.13 o 
   8   6  12        8.43       14.60      3.55 o 
   9   6  12       32.83       33.94      3.55 o 
  10   6  12      113.89      120.37      6.31 o 
  11   6  12       30.63       38.28      5.92 o 
   0   7  12      109.76      124.32      4.74 o 
   1   7  12       62.11       58.37      5.13 o 
   2   7  12      133.81      130.24      4.74 o 
   3   7  12      242.31      231.72      7.50 o 
   4   7  12      581.95      591.32     17.78 o 
   5   7  12      212.71      199.73      5.92 o 
   6   7  12      214.86      236.84      7.11 o 
   7   7  12      161.45      164.19      5.13 o 
   8   7  12      106.29      108.92      4.74 o 
   9   7  12       31.65       29.59      3.55 o 
  10   7  12       95.26      106.95      6.31 o 
   0   8  12      271.58      266.48      8.69 o 
   1   8  12       80.02       78.65      4.93 o 
   2   8  12       96.12       97.87      4.74 o 
   3   8  12       98.73       96.69      4.34 o 
   4   8  12       16.65       16.97      3.55 o 
   5   8  12      324.56      294.92     12.24 o 
   6   8  12      203.33      203.67      6.32 o 
   7   8  12      260.72      284.61      9.87 o 
   8   8  12        8.90        7.50      3.16 o 
   9   8  12      107.73      120.76      6.71 o 
  10   8  12       82.09       90.37      6.31 o 
   0   9  12      645.52      662.07     16.59 o 
   1   9  12       28.44       21.16      2.51 o 
   2   9  12       74.14       88.00      4.34 o 
   3   9  12       15.96       16.97      3.55 o 
   4   9  12      132.47      126.69      4.74 o 
   5   9  12       12.62       14.60      3.55 o 
   6   9  12       17.67       13.02      3.55 o 
   7   9  12       15.99       15.39      3.16 o 
   9   9  12        3.51       -4.73      4.73 o 
   0  10  12       16.70        7.89      3.55 o 
   1  10  12       14.55        7.04      3.35 o 
   2  10  12       61.67       50.12      3.95 o 
   3  10  12       20.63       28.02      3.55 o 
   4  10  12       21.95       28.81      3.55 o 
   5  10  12       27.80       25.65      3.16 o 
   6  10  12        0.97       -3.16      4.34 o 
   7  10  12       24.49       25.65      4.74 o 
   8  10  12       22.91       30.38      5.13 o 
   0  11  12        5.81       11.05      3.55 o 
   1  11  12       65.58       58.21      2.79 o 
   2  11  12        4.29       10.26      3.16 o 
   3  11  12       14.12       13.81      3.16 o 
   4  11  12       25.18       23.68      4.74 o 
   5  11  12        1.89       -0.79      4.73 o 
   6  11  12       43.25       59.98      5.52 o 
   0  12  12       67.02       83.66      6.31 o 
   1  12  12       66.34       76.51      5.13 o 
   3  12  12       51.83       41.43      5.52 o 
   4  12  12       43.73       41.83      5.52 o 
   1   0  13      502.63      511.97     37.13 o 
   2   0  13      323.98      338.40     11.45 o 
   3   0  13       16.29       17.36      3.16 o 
   4   0  13       73.13       69.06      3.95 o 
   5   0  13      938.35      981.61     26.88 o 
   6   0  13        2.09        1.18      3.55 o 
   7   0  13      430.78      418.19     16.59 o 
   8   0  13        0.85        3.16      3.55 o 
   9   0  13      168.56      159.06      5.53 o 
  10   0  13        4.07        6.71      3.55 o 
  11   0  13       13.68        8.68      5.13 o 
  12   0  13        0.78       -0.39      5.13 o 
   0   1  13      469.72      491.79     10.89 o 
   1   1  13       19.88       26.32      1.62 o 
   2   1  13      515.16      498.71     11.17 o 
   3   1  13       52.54       45.10      4.74 o 
   4   1  13       27.13       21.20      2.51 o 
   5   1  13      126.69      119.08      8.49 o 
   6   1  13      256.65      270.52      6.28 o 
   7   1  13       44.33       38.01      2.92 o 
   8   1  13      219.89      209.54      4.60 o 
   9   1  13       28.67       24.78      2.79 o 
  10   1  13       65.36       66.19      6.71 o 
  11   1  13       27.27       28.41      3.91 o 
  12   1  13       36.52       47.57      4.46 o 
   0   2  13        2.95        5.13      2.76 o 
   1   2  13      138.66      123.56      3.50 o 
   2   2  13      445.52      435.65     14.22 o 
   3   2  13        1.95        1.18      3.16 o 
   4   2  13      161.30      148.02      5.53 o 
   5   2  13       67.04       48.54      3.95 o 
   6   2  13        1.52        3.16      3.55 o 
   7   2  13      378.47      345.50     10.27 o 
   8   2  13       64.12       54.85      4.34 o 
   9   2  13      251.00      232.90      6.71 o 
  10   2  13        0.18        0.00      3.55 o 
  11   2  13       13.15       32.36      5.52 o 
  12   2  13        7.49       17.36      5.52 o 
   0   3  13        2.36        5.52      2.76 o 
   1   3  13      320.78      338.41      7.95 o 
   2   3  13     1012.40     1020.62     29.26 o 
   3   3  13      251.64      278.72      9.87 o 
   4   3  13      326.52      309.95      9.87 o 
   5   3  13       11.91       14.60      3.16 o 
   6   3  13       14.81       12.23      3.95 o 
   7   3  13       91.13      104.98      4.74 o 
   8   3  13        8.29       12.63      3.95 o 
   9   3  13      107.00      112.87      5.13 o 
  10   3  13       12.85       12.23      3.55 o 
  11   3  13        3.44        0.00      5.52 o 
   0   4  13     1302.86     1242.00     32.44 o 
   1   4  13      811.08      799.21     18.86 o 
   2   4  13      316.78      293.37      9.87 o 
   3   4  13      380.21      366.06     11.85 o 
   4   4  13      153.23      140.12      4.74 o 
   5   4  13       13.08       15.39      3.55 o 
   6   4  13       40.18       28.81      3.95 o 
   7   4  13       12.10       18.15      3.55 o 
   8   4  13      110.81       96.69      4.74 o 
   9   4  13       96.85       88.01      4.74 o 
  10   4  13        3.54        1.97      3.16 o 
  11   4  13       42.76       39.07      5.92 o 
   0   5  13     1347.57     1306.08     30.07 o 
   1   5  13       41.22       45.77      2.96 o 
   2   5  13     2067.11     2123.70     36.06 o 
   3   5  13      163.15      180.38      5.92 o 
   4   5  13      664.60      648.33     19.75 o 
   5   5  13      171.95      171.70      5.13 o 
   6   5  13      100.27       99.85      4.74 o 
   7   5  13      102.36       91.56      4.74 o 
   8   5  13      103.54       92.35      4.74 o 
   9   5  13        6.57        7.89      3.55 o 
  10   5  13       48.53       45.38      5.52 o 
  11   5  13       26.87       31.96      5.92 o 
   0   6  13      382.79      415.41     11.85 o 
   1   6  13     1501.43     1460.41     20.85 o 
   2   6  13      237.94      252.25      8.29 o 
   3   6  13      865.85      839.46     22.13 o 
   4   6  13       28.44       31.96      3.95 o 
   5   6  13      438.04      432.01     15.01 o 
   6   6  13       80.99       66.30      4.34 o 
   7   6  13       42.31       37.49      3.95 o 
   8   6  13       21.68       14.60      3.55 o 
   9   6  13       18.09       16.18      3.55 o 
  10   6  13       30.81       34.72      5.52 o 
   0   7  13       91.29       85.24      4.34 o 
   1   7  13       33.44       31.99      2.64 o 
   2   7  13       91.77       82.09      4.34 o 
   3   7  13      147.76      150.38      5.13 o 
   4   7  13      176.85      168.93      5.92 o 
   5   7  13       84.15       84.85      4.34 o 
   6   7  13       53.62       50.91      4.34 o 
   7   7  13       15.29       13.81      3.55 o 
   8   7  13        5.89        5.52      3.16 o 
   9   7  13       37.06       37.49      5.13 o 
  10   7  13       29.65       33.94      5.52 o 
   0   8  13      102.98       90.38      4.34 o 
   1   8  13       11.05       11.40      2.36 o 
   2   8  13       29.07       34.33      3.95 o 
   3   8  13       31.58       33.54      3.95 o 
   4   8  13      258.22      241.98      6.71 o 
   5   8  13       35.90       35.91      3.55 o 
   6   8  13       20.11       22.10      3.55 o 
   7   8  13       15.03       16.18      3.55 o 
   8   8  13       29.73       28.02      5.13 o 
   9   8  13       15.49       23.28      5.13 o 
   0   9  13        8.65        2.37      3.55 o 
   1   9  13        0.11        1.38      3.75 o 
   2   9  13       80.27       93.13      4.34 o 
   3   9  13       54.01       50.91      3.95 o 
   4   9  13       53.55       58.80      3.95 o 
   5   9  13       91.46       93.92      4.34 o 
   6   9  13       60.33       60.38      3.95 o 
   7   9  13       30.37       26.44      5.13 o 
   8   9  13       30.49       33.54      5.52 o 
   0  10  13        7.98        5.92      3.55 o 
   1  10  13        7.43        6.91      2.23 o 
   2  10  13        5.20        7.89      3.16 o 
   3  10  13       28.17       29.99      3.55 o 
   4  10  13       14.82       17.36      3.16 o 
   5  10  13       11.89       16.57      4.34 o 
   6  10  13        3.61       -0.39      4.73 o 
   7  10  13       19.82       12.23      5.13 o 
   0  11  13       16.46       13.81      3.55 o 
   1  11  13       16.22       19.16      2.23 o 
   2  11  13       57.07       61.95      5.92 o 
   3  11  13       21.73       32.75      4.74 o 
   4  11  13       28.35       25.25      5.13 o 
   5  11  13       17.90       23.68      4.74 o 
   0  12  13        0.86       -1.18      4.73 o 
   1  12  13       20.75       20.52      3.95 o 
   2  12  13        0.43        0.39      4.73 o 
   3  12  13       17.00       26.83      5.13 o 
   0   0  14      361.04      384.62     12.64 o 
   1   0  14       39.18       43.01      2.64 o 
   2   0  14      353.35      365.65     12.24 o 
   3   0  14        2.87        3.95      3.16 o 
   4   0  14       37.02       36.30      3.55 o 
   5   0  14       16.82       11.05      3.55 o 
   6   0  14       38.43       46.17      4.34 o 
   7   0  14      524.20      513.04     16.19 o 
   8   0  14        0.61        0.79      3.55 o 
   9   0  14       28.99       35.51      3.95 o 
  10   0  14        1.18        5.92      3.55 o 
  11   0  14       10.37        0.39      5.13 o 
   0   1  14       94.37      102.82      3.07 o 
   1   1  14      242.85      259.59      8.60 o 
   2   1  14      172.30      186.75      8.88 o 
   3   1  14      146.02      136.16      4.14 o 
   4   1  14       63.37       70.36      5.72 o 
   5   1  14      105.02       95.34      5.13 o 
   6   1  14       45.04       42.68      3.07 o 
   7   1  14      100.29       92.00      3.35 o 
   8   1  14       99.13       88.42      3.35 o 
   9   1  14       33.31       26.36      2.79 o 
  10   1  14       34.56       34.33      2.79 o 
  11   1  14       69.78       78.34     12.43 o 
   0   2  14       52.12       51.30      3.95 o 
   1   2  14      590.03      627.73     18.57 o 
   2   2  14      130.88      125.12      5.13 o 
   3   2  14      437.57      447.06     19.75 o 
   4   2  14        2.99        4.73      3.16 o 
   5   2  14       46.61       51.69      3.95 o 
   6   2  14      250.40      270.02      8.29 o 
   7   2  14       47.95       46.17      4.34 o 
   8   2  14       43.00       33.15      3.95 o 
   9   2  14       98.05       90.37      4.74 o 
  10   2  14       32.65       36.70      3.55 o 
  11   2  14       20.78       15.39      5.52 o 
   0   3  14     1242.74     1220.39     30.06 o 
   1   3  14      173.94      169.60      3.88 o 
   2   3  14      733.75      747.26     24.11 o 
   3   3  14      693.22      674.08     22.13 o 
   4   3  14      171.17      183.54      7.10 o 
   5   3  14       60.45       62.35      3.95 o 
   6   3  14       77.61       74.19      4.74 o 
   7   3  14      119.00      119.19      5.13 o 
   8   3  14       22.48       16.18      3.55 o 
   9   3  14       24.33       28.02      3.95 o 
  10   3  14       10.95       16.57      5.13 o 
  11   3  14       69.19       79.32      6.71 o 
   0   4  14       18.43       24.07      3.95 o 
   1   4  14     1812.91     1817.00     24.08 o 
   2   4  14      326.68      339.56     10.66 o 
   3   4  14      462.73      442.72     12.24 o 
   4   4  14       46.89       40.65      3.95 o 
   5   4  14      104.07      107.74      4.74 o 
   6   4  14      124.25      121.56      5.13 o 
   7   4  14       47.96       37.88      4.34 o 
   8   4  14       36.56       28.41      3.95 o 
   9   4  14       90.04       83.66      4.34 o 
  10   4  14       19.71       16.97      5.13 o 
  11   4  14       35.29       30.38      5.92 o 
   0   5  14      131.47      127.88      5.13 o 
   1   5  14      791.91      756.35     15.79 o 
   2   5  14      258.58      266.08      7.50 o 
   3   5  14      817.75      753.62     20.94 o 
   4   5  14       76.32       75.38      4.34 o 
   5   5  14      438.88      432.40     15.01 o 
   6   5  14       50.10       56.04      4.34 o 
   7   5  14       25.51       21.31      3.55 o 
   8   5  14        5.08        8.68      3.16 o 
   9   5  14       33.65       37.88      5.52 o 
  10   5  14       34.28       31.96      5.52 o 
   0   6  14       29.16       26.83      3.95 o 
   1   6  14      190.52      186.04      4.44 o 
   2   6  14        8.89        5.52      3.55 o 
   3   6  14       55.75       51.30      3.95 o 
   4   6  14       27.04       32.75      3.95 o 
   5   6  14      281.70      278.31      7.90 o 
   6   6  14       41.91       39.86      3.95 o 
   7   6  14       10.03        8.68      3.55 o 
   8   6  14       62.15       64.32      3.95 o 
   9   6  14       21.59       27.62      5.52 o 
  10   6  14        1.13        2.37      4.73 o 
   0   7  14      730.37      697.34     18.17 o 
   1   7  14      368.28      370.17      9.77 o 
   2   7  14      110.03      101.03      4.34 o 
   3   7  14      406.39      373.14     13.03 o 
   4   7  14       28.83       31.17      3.95 o 
   5   7  14       28.65       29.20      3.55 o 
   6   7  14       24.23       26.44      3.55 o 
   7   7  14        6.20       13.81      3.16 o 
   8   7  14       11.02        7.50      4.74 o 
   9   7  14       27.42       32.75      5.52 o 
   0   8  14        7.35       11.05      3.55 o 
   1   8  14       43.71       51.33      2.79 o 
   2   8  14       68.65       74.19      4.34 o 
   3   8  14      179.44      158.27      5.13 o 
   4   8  14        1.65        0.39      3.16 o 
   5   8  14       36.80       28.41      3.55 o 
   6   8  14       19.03       18.55      3.55 o 
   7   8  14        3.96        5.92      4.34 o 
   8   8  14       10.88        7.50      4.74 o 
   0   9  14       34.11       33.94      3.95 o 
   1   9  14      130.23      128.87      5.13 o 
   2   9  14        8.30       13.81      3.16 o 
   3   9  14       55.42       61.56      3.95 o 
   4   9  14       42.03       39.07      3.55 o 
   5   9  14        6.34        7.89      3.16 o 
   6   9  14       22.39       19.73      5.13 o 
   7   9  14       79.91       84.45      6.31 o 
   0  10  14        1.72        0.79      3.16 o 
   1  10  14       45.30       49.77      2.76 o 
   2  10  14       17.54       21.70      3.55 o 
   3  10  14       49.38       57.22      5.52 o 
   4  10  14       61.39       55.25      5.52 o 
   5  10  14       35.48       40.64      5.52 o 
   6  10  14       34.19       39.46      5.52 o 
   0  11  14        4.34        9.47      5.13 o 
   1  11  14       50.06       46.59     11.05 o 
   2  11  14        2.34       -1.18      4.73 o 
   3  11  14        6.90        5.92      4.74 o 
   4  11  14        1.33        1.18      4.73 o 
   1   0  15        4.03        7.10      2.51 o 
   2   0  15       10.02       19.73      3.55 o 
   3   0  15       39.55       40.25      3.95 o 
   4   0  15        5.71        3.95      3.55 o 
   5   0  15      173.89      174.07      5.53 o 
   6   0  15      179.84      154.72      5.53 o 
   7   0  15        6.68        9.08      3.55 o 
   8   0  15        0.64        5.52      3.55 o 
   9   0  15        0.35        0.39      3.16 o 
  10   0  15        8.83        8.29      5.13 o 
  11   0  15       24.24       16.18      5.52 o 
   0   1  15     1520.91     1530.28     22.39 o 
   1   1  15       38.91       32.37      1.97 o 
   2   1  15     1330.18     1342.96     47.47 o 
   3   1  15       51.86       48.44      2.79 o 
   4   1  15        9.89       17.36      3.55 o 
   5   1  15        8.31        4.97      2.76 o 
   6   1  15      105.05      114.66      3.63 o 
   7   1  15       39.74       47.52      5.13 o 
   8   1  15       88.62       67.55      3.20 o 
   9   1  15        2.50       -1.04      2.36 o 
  10   1  15       63.31       67.14      4.19 o 
  11   1  15        9.96        3.59      4.04 o 
   0   2  15      272.39      305.17      9.48 o 
   1   2  15      552.61      569.37     14.80 o 
   2   2  15      297.65      317.82     10.27 o 
   3   2  15      408.58      403.97     11.85 o 
   4   2  15      349.54      336.40      9.87 o 
   5   2  15        0.48       -1.18      3.16 o 
   6   2  15      167.17      137.75      5.53 o 
   7   2  15        0.98        6.71      3.55 o 
   8   2  15       84.56       95.11      4.74 o 
   9   2  15       36.30       34.73      3.95 o 
  10   2  15        4.04        3.95      5.13 o 
   0   3  15      271.40      274.77      8.29 o 
   1   3  15      233.94      239.68      5.16 o 
   2   3  15      287.90      299.26      9.08 o 
   3   3  15      164.49      151.57      5.13 o 
   4   3  15      160.72      153.14      5.13 o 
   5   3  15      127.89      124.72      5.13 o 
   6   3  15       34.78       25.65      3.95 o 
   7   3  15        1.65       -3.55      3.55 o 
   8   3  15      127.70      131.42      4.74 o 
   9   3  15        7.56       15.78      3.55 o 
  10   3  15       40.25       36.30      5.52 o 
   0   4  15      911.76      891.71     22.93 o 
   1   4  15      141.36      148.60      3.63 o 
   2   4  15      124.86      112.48      4.74 o 
   3   4  15       33.87       27.23      3.55 o 
   4   4  15      101.33       99.06      4.74 o 
   5   4  15      104.23       89.59      4.74 o 
   6   4  15      112.93       89.98      4.74 o 
   7   4  15       42.73       32.75      3.95 o 
   8   4  15      213.93      206.44      5.53 o 
   9   4  15       19.51       19.73      5.13 o 
  10   4  15        6.14        6.71      4.74 o 
   0   5  15      340.78      380.61     15.40 o 
   1   5  15        6.70        5.72      2.51 o 
   2   5  15      558.94      516.63     16.19 o 
   3   5  15       50.69       54.06      3.95 o 
   4   5  15      447.75      408.71     13.82 o 
   5   5  15       31.16       36.30      3.95 o 
   6   5  15       29.65       29.99      3.95 o 
   7   5  15        7.76       11.84      3.55 o 
   8   5  15       45.07       42.62      3.55 o 
   9   5  15        5.12       -2.76      4.73 o 
   0   6  15       34.14       34.73      3.95 o 
   1   6  15       30.39       24.41      2.64 o 
   2   6  15      154.83      148.01      5.13 o 
   3   6  15      103.24      100.64      4.74 o 
   4   6  15       17.84       18.55      3.55 o 
   5   6  15       79.88       63.14      4.34 o 
   6   6  15       55.82       54.06      4.34 o 
   7   6  15       12.59        9.86      3.55 o 
   8   6  15       15.90       16.18      4.74 o 
   9   6  15        3.10        5.52      4.73 o 
   0   7  15       91.81       91.56      4.34 o 
   1   7  15       10.66       10.05      2.36 o 
   2   7  15       32.87       39.85      3.95 o 
   3   7  15       75.47       69.06      4.34 o 
   4   7  15        0.57       -1.18      3.16 o 
   5   7  15       51.18       57.61      3.95 o 
   6   7  15       21.49       18.55      3.55 o 
   7   7  15       63.07       71.82      5.52 o 
   8   7  15        6.28        2.76      5.13 o 
   0   8  15        4.38        0.00      3.55 o 
   1   8  15      220.75      216.26      8.68 o 
   2   8  15       27.73       24.86      3.55 o 
   3   8  15       66.22       61.56      3.95 o 
   4   8  15       26.59       30.38      3.55 o 
   5   8  15       31.24       31.57      3.55 o 
   6   8  15        7.83        6.71      4.74 o 
   7   8  15        5.96       -1.97      4.74 o 
   0   9  15        0.87        0.79      3.16 o 
   1   9  15        5.80        3.95      2.23 o 
   2   9  15        0.32        0.79      3.16 o 
   3   9  15        4.09        6.31      3.16 o 
   4   9  15       44.89       50.51      5.13 o 
   5   9  15        9.96       10.26      4.74 o 
   6   9  15       29.91       28.81      5.52 o 
   0  10  15       77.90       73.40      5.92 o 
   1  10  15        6.09        6.48      3.20 o 
   2  10  15        9.37        8.68      4.74 o 
   3  10  15       23.49       14.60      4.74 o 
   4  10  15        7.09       -0.79      4.34 o 
   5  10  15       23.80       25.65      5.13 o 
   0  11  15       13.80       23.28      5.52 o 
   1  11  15       31.68       34.23      3.91 o 
   2  11  15       29.65       43.01      5.92 o 
   0   0  16      194.01      186.70      5.53 o 
   1   0  16     2774.08     3011.06     58.11 o 
   2   0  16      307.65      318.61      9.08 o 
   3   0  16      783.75      772.91     20.15 o 
   4   0  16        0.16        2.76      3.55 o 
   5   0  16        4.97       -1.97      3.16 o 
   6   0  16       20.39       30.78      3.95 o 
   8   0  16        4.28        2.76      3.55 o 
   9   0  16        0.10        3.55      4.73 o 
  10   0  16       14.36       13.42      5.52 o 
   0   1  16       12.80       12.81      3.16 o 
   1   1  16      193.82      200.82      3.10 o 
   2   1  16      384.37      389.00      8.88 o 
   3   1  16       82.17       76.20      3.07 o 
   4   1  16       70.50       59.00      3.07 o 
   5   1  16      167.27      176.83      3.91 o 
   6   1  16        3.37        6.40      4.73 o 
   7   1  16       34.84       35.23      2.79 o 
   8   1  16        6.62       11.84      3.55 o 
   9   1  16       10.00        9.27      6.12 o 
  10   1  16        1.31        5.33      3.63 o 
   0   2  16        0.86       -2.76      3.55 o 
   1   2  16      893.07      893.97     39.13 o 
   2   2  16      136.14      140.51      5.13 o 
   3   2  16      104.48       93.14      4.74 o 
   4   2  16       12.75        7.10      3.55 o 
   5   2  16      319.69      298.07     12.24 o 
   6   2  16        6.13        8.29      3.55 o 
   7   2  16       67.45       71.82      4.34 o 
   8   2  16       45.39       41.43      3.95 o 
   9   2  16        2.60       -3.95      4.73 o 
  10   2  16       14.16       10.26      5.52 o 
   0   3  16      766.32      764.19     19.76 o 
   1   3  16      260.95      270.26      5.58 o 
   2   3  16      504.79      500.00     16.19 o 
   3   3  16      194.43      194.20      6.32 o 
   4   3  16      346.05      319.41     12.63 o 
   5   3  16       20.61       14.99      3.55 o 
   6   3  16      232.70      236.84      6.71 o 
   7   3  16       16.08       16.57      3.55 o 
   8   3  16       13.76       14.21      3.55 o 
   9   3  16        6.25        3.95      4.74 o 
   0   4  16      399.61      404.74     15.00 o 
   1   4  16      180.83      172.50      3.91 o 
   2   4  16      219.87      215.13      6.32 o 
   3   4  16      110.06       96.69      4.74 o 
   4   4  16      128.12      121.95      4.74 o 
   5   4  16      172.19      157.88      5.53 o 
   6   4  16        3.63        5.92      3.55 o 
   7   4  16      171.25      184.71      5.53 o 
   8   4  16       31.94       24.86      5.13 o 
   9   4  16       15.66       13.42      5.52 o 
   0   5  16       26.57       19.34      3.55 o 
   1   5  16       96.64       91.76      4.34 o 
   2   5  16      153.54      148.40      5.13 o 
   3   5  16       78.22       66.69      4.34 o 
   4   5  16      141.51      142.08      4.74 o 
   5   5  16       73.83       81.69      4.34 o 
   6   5  16       45.27       39.07      3.95 o 
   7   5  16        8.08        4.34      3.16 o 
   8   5  16        7.33        2.37      4.74 o 
   9   5  16       13.11        6.71      5.13 o 
   0   6  16      120.32      125.90      4.74 o 
   1   6  16       71.26       75.11      3.16 o 
   2   6  16      130.02      132.21      4.74 o 
   3   6  16       65.34       59.19      3.95 o 
   4   6  16       33.82       31.96      3.95 o 
   5   6  16      101.62      107.34      4.74 o 
   6   6  16       18.65       18.55      3.55 o 
   7   6  16       49.81       54.85      5.52 o 
   8   6  16        0.33        1.97      4.73 o 
   0   7  16       52.33       54.46      3.95 o 
   1   7  16        3.69        7.42      2.96 o 
   2   7  16        3.03        9.47      3.16 o 
   3   7  16       12.89       13.42      3.16 o 
   4   7  16        0.05       -2.76      3.16 o 
   5   7  16        2.41        1.97      3.16 o 
   6   7  16       33.42       37.49      5.52 o 
   7   7  16       10.05        8.29      4.74 o 
   1   8  16        4.98        4.93      3.75 o 
   2   8  16        3.01        0.79      3.16 o 
   3   8  16        2.66       -2.37      3.16 o 
   4   8  16        2.45        1.18      4.34 o 
   5   8  16       18.89       29.20      5.13 o 
   6   8  16        8.85        3.95      5.13 o 
   0   9  16       47.77       55.64      5.52 o 
   1   9  16       35.72       40.26      3.63 o 
   2   9  16        0.51       -4.34      4.34 o 
   3   9  16       10.97        6.71      4.74 o 
   4   9  16       17.29       15.78      4.74 o 
   5   9  16       25.90       28.02      5.13 o 
   0  10  16       10.71        7.50      5.13 o 
   1  10  16        9.51        7.30      4.14 o 
   2  10  16       17.30       21.70      5.52 o 
   3  10  16        8.87        4.34      4.74 o 
   1   0  17        0.00       14.57      7.50 o 
   2   0  17       22.17       17.76      3.95 o 
   3   0  17       60.30       58.80      4.34 o 
   4   0  17      191.35      188.28      5.53 o 
   5   0  17      124.27      120.77      4.74 o 
   6   0  17       98.00      111.29      4.74 o 
   7   0  17       11.28        6.31      3.55 o 
   8   0  17        0.01        1.97      4.73 o 
   9   0  17       88.15       93.13      6.71 o 
   0   1  17       41.71       45.88      2.92 o 
   1   1  17       25.70       27.80      2.02 o 
   2   1  17       40.89       42.22      2.79 o 
   3   1  17       51.90       46.66      2.92 o 
   4   1  17       74.55       78.36      5.72 o 
   5   1  17      248.65      235.69      7.30 o 
   6   1  17       86.58       99.19      5.72 o 
   7   1  17       93.80       96.95      3.35 o 
   8   1  17       11.36        7.89      3.63 o 
   9   1  17        6.84        5.52      4.74 o 
   0   2  17       78.18       81.69      4.74 o 
   1   2  17      334.61      314.78      8.69 o 
   2   2  17       34.11       33.15      3.95 o 
   3   2  17      135.46      122.74      5.13 o 
   4   2  17      281.37      275.15     11.05 o 
   5   2  17      189.37      172.88      5.53 o 
   6   2  17      165.86      157.08      5.53 o 
   7   2  17      182.46      191.82      5.53 o 
   8   2  17      185.10      189.85      7.89 o 
   9   2  17       10.10        5.52      5.52 o 
   0   3  17      143.79      158.66      5.13 o 
   1   3  17        0.19       -0.59      3.35 o 
   2   3  17      222.71      229.73      6.71 o 
   3   3  17        2.89        5.92      3.16 o 
   4   3  17       12.28       11.05      3.55 o 
   5   3  17      153.90      142.87      5.13 o 
   6   3  17       73.14       88.79      4.74 o 
   7   3  17       71.17       69.85      3.95 o 
   8   3  17       35.00       33.15      5.52 o 
   9   3  17        2.91       16.97      5.13 o 
   0   4  17        0.78        3.95      3.55 o 
   1   4  17       33.46       32.01      2.79 o 
   3   4  17       35.57       31.17      3.55 o 
   4   4  17       26.25       29.20      3.55 o 
   5   4  17       35.86       31.17      3.55 o 
   6   4  17       66.86       52.88      4.34 o 
   7   4  17        1.82       -4.73      4.73 o 
   8   4  17        9.20       15.39      5.13 o 
   0   5  17       63.88       66.30      4.34 o 
   1   5  17      296.38      304.75     10.26 o 
   2   5  17       81.71       79.32      4.34 o 
   3   5  17       30.19       25.65      3.55 o 
   4   5  17      100.59       86.03      4.34 o 
   5   5  17        1.18        2.76      3.16 o 
   6   5  17       54.02       72.61      5.92 o 
   7   5  17       12.84        7.50      5.13 o 
   8   5  17       42.22       53.67      5.92 o 
   0   6  17       42.32       47.75      3.95 o 
   1   6  17      132.31      136.17      3.48 o 
   2   6  17       49.25       50.12      3.95 o 
   3   6  17      152.98      164.19      5.13 o 
   4   6  17       12.13       12.63      3.16 o 
   5   6  17       20.47       29.59      4.74 o 
   6   6  17        3.60        3.55      4.73 o 
   7   6  17        4.20        8.29      5.13 o 
   0   7  17        9.89       13.42      3.16 o 
   1   7  17       14.60       14.48      2.56 o 
   2   7  17        8.55       13.81      3.16 o 
   3   7  17        8.58       11.05      3.16 o 
   4   7  17        0.70        1.58      4.34 o 
   5   7  17       15.46       22.89      4.74 o 
   6   7  17       14.55       13.02      5.13 o 
   0   8  17       28.83       30.78      5.13 o 
   1   8  17       11.25       10.17      3.75 o 
   2   8  17        0.62        6.71      4.73 o 
   3   8  17       34.98       35.51      5.13 o 
   5   8  17        9.15       -0.39      4.74 o 
   0   9  17        2.89       12.63      5.13 o 
   1   9  17        5.91        6.51      3.35 o 
   2   9  17       79.07      100.63      6.31 o 
   3   9  17       32.36       39.07      5.52 o 
   0   0  18      462.02      492.43     14.22 o 
   1   0  18     1126.37     1163.71     14.25 o 
   2   0  18      200.17      204.07      6.32 o 
   3   0  18      205.90      185.12      5.53 o 
   4   0  18        3.19        7.89      3.16 o 
   5   0  18      225.06      242.75      9.08 o 
   6   0  18       61.78       59.98      4.34 o 
   7   0  18       10.54        9.86      5.13 o 
   8   0  18       14.95        8.29      5.13 o 
   0   1  18       22.30       27.25      2.79 o 
   1   1  18       15.93       18.41      1.87 o 
   2   1  18       66.40       59.23      3.75 o 
   3   1  18       44.07       47.67      4.93 o 
   4   1  18       40.38       39.86      2.79 o 
   5   1  18       23.01       21.13      3.55 o 
   6   1  18       73.83       72.43      3.07 o 
   7   1  18       44.75       43.81      4.04 o 
   8   1  18       47.68       59.20      4.46 o 
   0   2  18      312.97      284.64     11.05 o 
   1   2  18      110.91      114.16      3.48 o 
   2   2  18      430.89      440.27     12.64 o 
   3   2  18       67.15       60.77      4.34 o 
   4   2  18       18.91       16.97      3.55 o 
   5   2  18       26.71       29.59      3.55 o 
   6   2  18       32.28       34.33      3.95 o 
   7   2  18       24.71       29.20      5.52 o 
   8   2  18       49.44       56.43      5.92 o 
   0   3  18       82.32       73.40      4.34 o 
   1   3  18      163.99      155.65      7.30 o 
   2   3  18        5.91        4.74      3.55 o 
   3   3  18       33.79       28.41      3.55 o 
   4   3  18       62.22       72.22      4.34 o 
   5   3  18       13.42       12.23      3.16 o 
   6   3  18       11.47       23.28      5.13 o 
   7   3  18       87.61       81.29      6.31 o 
   0   4  18       36.75       28.41      3.55 o 
   1   4  18      117.59      112.32      5.13 o 
   2   4  18      149.34      164.97      5.13 o 
   3   4  18      160.22      146.43      4.74 o 
   4   4  18       39.21       44.59      3.95 o 
   5   4  18        6.05        2.37      3.16 o 
   6   4  18       80.42       89.98      6.71 o 
   7   4  18       59.84       51.69      6.31 o 
   0   5  18       17.11       16.57      3.55 o 
   1   5  18       56.37       63.86      2.92 o 
   2   5  18       43.21       41.83      3.55 o 
   3   5  18       90.01       80.11      4.34 o 
   4   5  18        6.17        3.16      3.16 o 
   5   5  18       14.17       22.49      4.74 o 
   6   5  18       27.80       35.12      5.52 o 
   0   6  18        4.82        3.55      3.16 o 
   1   6  18       10.59        9.54      2.23 o 
   2   6  18        8.69       14.60      3.16 o 
   3   6  18       11.32       16.18      4.74 o 
   4   6  18       36.97       30.38      5.13 o 
   5   6  18       31.41       37.09      5.52 o 
   6   6  18       68.94       81.69      6.31 o 
   0   7  18        2.03        2.76      4.34 o 
   1   7  18       85.34       93.00      4.32 o 
   2   7  18       22.09       27.23      4.74 o 
   3   7  18       16.76       16.97      4.74 o 
   4   7  18       53.85       65.51      5.92 o 
   5   7  18        0.11       -4.34      4.73 o 
   0   8  18        8.21       11.84      4.74 o 
   1   8  18       52.43       58.64      4.54 o 
   2   8  18       11.38       16.18      5.13 o 
   3   8  18       28.11       27.23      5.13 o 
   1   0  19        1.32       11.67      2.51 o 
   2   0  19       23.63       29.99      3.55 o 
   3   0  19        0.51        5.13      3.16 o 
   4   0  19      187.35      185.11      5.13 o 
   5   0  19        0.06       -1.58      4.34 o 
   6   0  19       25.28       30.78      5.52 o 
   7   0  19        6.86        9.86      5.13 o 
   0   1  19       87.05       93.52      4.14 o 
   1   1  19      247.57      271.40      4.98 o 
   2   1  19      165.70      174.67      3.63 o 
   3   1  19       79.63       72.84      6.71 o 
   4   1  19       31.85       27.63      2.51 o 
   5   1  19      127.71      131.50      7.89 o 
   6   1  19       55.20       54.60      4.32 o 
   7   1  19       16.57       19.81      3.91 o 
   0   2  19       25.22       21.70      3.55 o 
   1   2  19       53.00       50.95      2.79 o 
   2   2  19       16.63        8.29      3.55 o 
   3   2  19       12.46       17.76      3.55 o 
   4   2  19       62.58       64.72      3.95 o 
   5   2  19      116.34      104.58      6.31 o 
   6   2  19       51.25       61.95      6.31 o 
   7   2  19      186.79      208.00      8.29 o 
   0   3  19        1.15       -2.37      3.16 o 
   1   3  19       29.19       29.60      2.51 o 
   2   3  19       85.39       86.03      4.34 o 
   3   3  19       28.50       24.47      3.55 o 
   4   3  19        5.65        0.39      4.74 o 
   5   3  19       14.67        8.68      4.74 o 
   6   3  19       41.73       49.72      5.92 o 
   0   4  19       16.95       12.63      3.55 o 
   1   4  19        3.30        3.16      2.23 o 
   3   4  19        8.06        1.58      4.34 o 
   4   4  19       32.29       26.44      4.74 o 
   5   4  19        0.81        2.76      4.73 o 
   6   4  19       78.81       92.74      6.71 o 
   0   5  19       11.21       11.84      4.74 o 
   1   5  19       67.39       70.51      4.34 o 
   2   5  19       22.10       26.44      4.74 o 
   3   5  19        2.10        2.76      4.34 o 
   4   5  19        0.72        7.89      4.73 o 
   5   5  19       24.68       29.59      5.13 o 
   0   6  19       17.06       20.52      5.13 o 
   1   6  19        8.70        9.27      3.35 o 
   2   6  19       10.11       14.60      4.74 o 
   3   6  19        4.59       -1.58      4.73 o 
   4   6  19       37.46       35.12      5.52 o 
   0   7  19       23.23       17.76      5.13 o 
   1   7  19       35.74       44.48      3.91 o 
   2   7  19        6.18        8.29      4.74 o 
   0   0  20        7.68        7.89      3.16 o 
   1   0  20       10.80       15.37      2.36 o 
   2   0  20       23.79       35.12      5.13 o 
   3   0  20        0.06       -1.18      4.73 o 
   4   0  20       11.97        5.13      4.74 o 
   5   0  20       42.60       44.59      5.52 o 
   0   1  20        3.43        4.54      2.23 o 
   1   1  20        8.50       10.27      1.58 o 
   2   1  20       44.09       37.05      3.76 o 
   3   1  20       36.67       42.66      9.27 o 
   4   1  20       25.75       21.78      3.75 o 
   5   1  20       82.86       93.96      4.46 o 
   0   2  20       38.64       41.43      5.13 o 
   1   2  20       31.88       28.23      3.63 o 
   2   2  20        1.41        0.00      4.34 o 
   3   2  20       35.53       31.57      5.13 o 
   4   2  20       94.09       82.08      6.31 o 
   5   2  20      107.75      115.24      6.71 o 
   0   3  20        6.00       12.23      4.74 o 
   1   3  20        1.65        4.54      3.07 o 
   2   3  20        7.87        0.79      4.34 o 
   3   3  20       19.66       21.70      5.13 o 
   4   3  20       18.45       19.33      5.13 o 
   5   3  20       53.65       59.98      5.92 o 
   0   4  20       83.53       89.98      6.31 o 
   1   4  20       15.07       23.21      3.75 o 
   2   4  20        7.82       14.60      4.74 o 
   3   4  20       27.28       19.34      5.13 o 
   4   4  20       24.74       33.54      5.52 o 
   0   5  20        8.92        4.74      4.74 o 
   1   5  20       21.02       22.90      3.48 o 
   2   5  20       15.85       14.99      5.13 o 
   3   5  20        1.70       -3.16      4.73 o 
   1   0  21        1.22        2.89      3.48 o 
   2   0  21       46.44       45.38      5.52 o 
   3   0  21       32.30       29.20      5.52 o 
   0   1  21       18.85       18.92      3.48 o 
   1   1  21       55.35       62.16      3.07 o 
   2   1  21        6.17        9.47      3.55 o 
   3   1  21       15.20       24.21      3.63 o 
   0   2  21        3.11        4.73      4.73 o 
   1   2  21        5.49        3.14      3.48 o 
   2   2  21       16.53       19.73      5.13 o 
   3   2  21        3.40        0.00      4.73 o 
   0   3  21        0.21        1.18      4.73 o 
   1   3  21       17.28       15.76      3.63 o 
   2   3  21       17.94       21.70      5.13 o 
                                                 
